# Supplementary material for: Global trends in fall-induced hip fractures among perimenopausal women 1990 to 2021: results from the global burden of disease study 2021
Source: Front Public Health. 2025 Oct 14;13:1674535. doi: 10.3389/fpubh.2025.1674535 (PMC12558873; doi:10.3389/fpubh.2025.1674535)
Supplement: Supplementary file 2 [file Table_2.xlsx]

## Sheet: Additional file 1
Prevalence rate
Location	Start	End	Val	Lower	Upper	p.value	Measure
High SDI	1990	2021	-0.218	-0.2404	-0.1956	<0.0001	AAPC
High-middle SDI	1990	2021	-0.4866	-0.6879	-0.2849	2e-06	AAPC
Low SDI	1990	2021	-0.1104	-0.1325	-0.0884	<0.0001	AAPC
Low-middle SDI	1990	2021	-0.4075	-0.4469	-0.3681	<0.0001	AAPC
Middle SDI	1990	2021	-0.0479	-0.2336	0.1381	0.613557	AAPC
High SDI	1990	1994	0.0439	-0.0428	0.1307	0.301797	APC
High SDI	1994	2001	-0.3833	-0.4298	-0.3367	<0.0001	APC
High SDI	2001	2010	0.5978	0.5671	0.6285	<0.0001	APC
High SDI	2010	2016	-1.2038	-1.2673	-1.1402	<0.0001	APC
High SDI	2016	2021	-0.4688	-0.5328	-0.4048	<0.0001	APC
High-middle SDI	1990	2000	0.1116	-0.0053	0.2287	0.059979	APC
High-middle SDI	2000	2004	-1.9583	-2.701	-1.21	5.6e-05	APC
High-middle SDI	2004	2007	0.003	-1.5126	1.5419	0.996728	APC
High-middle SDI	2007	2013	-2.2984	-2.6283	-1.9674	<0.0001	APC
High-middle SDI	2013	2018	-0.0969	-0.5735	0.3821	0.671877	APC
High-middle SDI	2018	2021	2.0541	1.2851	2.8288	4e-05	APC
Low SDI	1990	1996	0.1907	0.1572	0.2241	<0.0001	APC
Low SDI	1996	2002	-0.3326	-0.3778	-0.2874	<0.0001	APC
Low SDI	2002	2010	0.2494	0.2231	0.2757	<0.0001	APC
Low SDI	2010	2015	-1.2252	-1.2859	-1.1644	<0.0001	APC
Low SDI	2015	2019	-0.042	-0.1388	0.0549	0.369947	APC
Low SDI	2019	2021	0.8889	0.6941	1.084	<0.0001	APC
Low-middle SDI	1990	1994	0.1268	0.0171	0.2367	0.026344	APC
Low-middle SDI	1994	2001	-0.6614	-0.7201	-0.6026	<0.0001	APC
Low-middle SDI	2001	2010	-0.2711	-0.3096	-0.2326	<0.0001	APC
Low-middle SDI	2010	2015	-1.2196	-1.3321	-1.107	<0.0001	APC
Low-middle SDI	2015	2019	-0.4627	-0.6382	-0.2869	5e-05	APC
Low-middle SDI	2019	2021	0.9615	0.6151	1.3091	2.7e-05	APC
Middle SDI	1990	2001	-0.2819	-0.4038	-0.1599	9.6e-05	APC
Middle SDI	2001	2004	-4.824	-6.5081	-3.1095	1e-05	APC
Middle SDI	2004	2011	-0.5806	-0.8892	-0.271	0.000836	APC
Middle SDI	2011	2021	2.0741	1.9234	2.225	<0.0001	APC

## Sheet: Additional file 2
Incidence rate
Location	Start	End	Val	Lower	Upper	p.value	Measure
High SDI	1990	2021	0.3208	0.2617	0.38	<0.0001	AAPC
High-middle SDI	1990	2021	-0.2814	-0.4301	-0.1325	0.000214	AAPC
Low SDI	1990	2021	-0.0028	-0.0328	0.0273	0.856852	AAPC
Low-middle SDI	1990	2021	-0.2164	-0.2552	-0.1775	<0.0001	AAPC
Middle SDI	1990	2021	0.3705	0.2927	0.4484	<0.0001	AAPC
High SDI	1990	2000	0.3833	0.3455	0.4212	<0.0001	APC
High SDI	2000	2008	1.1085	1.0417	1.1752	<0.0001	APC
High SDI	2008	2011	0.5728	0.0721	1.076	0.027177	APC
High SDI	2011	2015	-0.5443	-0.7848	-0.3032	0.000165	APC
High SDI	2015	2021	-0.3736	-0.4547	-0.2924	<0.0001	APC
High-middle SDI	1990	1992	-0.319	-1.4067	0.7808	0.54416	APC
High-middle SDI	1992	2000	0.696	0.5486	0.8435	<0.0001	APC
High-middle SDI	2000	2004	-1.5562	-2.0925	-1.017	2e-05	APC
High-middle SDI	2004	2007	-0.1685	-1.2509	0.9257	0.746137	APC
High-middle SDI	2007	2012	-1.7385	-2.0728	-1.403	<0.0001	APC
High-middle SDI	2012	2021	0.2118	0.1164	0.3072	0.000264	APC
Low SDI	1990	1997	0.1233	0.0866	0.1601	3e-06	APC
Low SDI	1997	2002	-0.2908	-0.3767	-0.2048	3e-06	APC
Low SDI	2002	2009	0.3846	0.3382	0.4311	<0.0001	APC
Low SDI	2009	2015	-0.9658	-1.0259	-0.9058	<0.0001	APC
Low SDI	2015	2019	0.3092	0.1799	0.4387	0.00013	APC
Low SDI	2019	2021	1.2116	0.9476	1.4764	<0.0001	APC
Low-middle SDI	1990	1993	-0.0351	-0.212	0.1422	0.679051	APC
Low-middle SDI	1993	2002	-0.5916	-0.6299	-0.5534	<0.0001	APC
Low-middle SDI	2002	2010	0.0275	-0.0193	0.0744	0.229877	APC
Low-middle SDI	2010	2015	-0.6836	-0.7916	-0.5755	<0.0001	APC
Low-middle SDI	2015	2019	-0.0012	-0.1687	0.1666	0.987956	APC
Low-middle SDI	2019	2021	0.9777	0.6461	1.3104	1.4e-05	APC
Middle SDI	1990	1995	-0.4067	-0.572	-0.2411	0.000102	APC
Middle SDI	1995	2000	0.4932	0.2564	0.7306	0.000472	APC
Middle SDI	2000	2005	-2.5264	-2.7534	-2.2988	<0.0001	APC
Middle SDI	2005	2011	0.6149	0.4538	0.7763	1e-06	APC
Middle SDI	2011	2015	2.5824	2.2234	2.9426	<0.0001	APC
Middle SDI	2015	2021	1.674	1.5536	1.7945	<0.0001	APC

## Sheet: Additional file 3
Years Lived with Disability rate
Location	Start	End	Val	Lower	Upper	p.value	Measure
High SDI	1990	2021	-0.6579	-0.7048	-0.6109	<0.0001	AAPC
High-middle SDI	1990	2021	-2.0004	-2.2236	-1.7767	<0.0001	AAPC
Low SDI	1990	2021	-0.8586	-1.0024	-0.7146	<0.0001	AAPC
Low-middle SDI	1990	2021	-1.274	-1.3766	-1.1712	<0.0001	AAPC
Middle SDI	1990	2021	-1.6282	-1.7457	-1.5105	<0.0001	AAPC
High SDI	1990	1994	-2.2114	-2.3311	-2.0915	<0.0001	APC
High SDI	1994	1999	-0.9393	-1.0688	-0.8096	<0.0001	APC
High SDI	1999	2003	-0.2879	-0.4967	-0.0786	0.010325	APC
High SDI	2003	2011	0.362	0.3038	0.4203	<0.0001	APC
High SDI	2011	2015	-1.3293	-1.5426	-1.1155	<0.0001	APC
High SDI	2015	2021	-0.529	-0.6027	-0.4553	<0.0001	APC
High-middle SDI	1990	1993	-1.5529	-2.5521	-0.5435	0.005165	APC
High-middle SDI	1993	2000	-0.0879	-0.4339	0.2592	0.596686	APC
High-middle SDI	2000	2008	-3.9982	-4.2703	-3.7252	<0.0001	APC
High-middle SDI	2008	2013	-4.523	-5.1876	-3.8538	<0.0001	APC
High-middle SDI	2013	2018	-1.0745	-1.7979	-0.3458	0.006779	APC
High-middle SDI	2018	2021	1.2937	0.0844	2.5175	0.037569	APC
Low SDI	1990	1997	-0.2305	-0.441	-0.0195	0.033997	APC
Low SDI	1997	2001	-0.9875	-1.799	-0.1692	0.020816	APC
Low SDI	2001	2009	-0.4383	-0.6501	-0.2261	0.0004	APC
Low SDI	2009	2015	-2.0221	-2.3791	-1.6638	<0.0001	APC
Low SDI	2015	2021	-0.8921	-1.1549	-0.6287	1e-06	APC
Low-middle SDI	1990	1994	-0.3408	-0.6957	0.0153	0.059568	APC
Low-middle SDI	1994	2001	-1.3884	-1.5802	-1.1963	<0.0001	APC
Low-middle SDI	2001	2007	-1.03	-1.2851	-0.7743	<0.0001	APC
Low-middle SDI	2007	2019	-1.8946	-1.9701	-1.8191	<0.0001	APC
Low-middle SDI	2019	2021	0.2864	-0.806	1.3908	0.590013	APC
Middle SDI	1990	1995	-1.7399	-1.968	-1.5112	<0.0001	APC
Middle SDI	1995	2000	-1.2486	-1.5752	-0.9209	1e-06	APC
Middle SDI	2000	2004	-4.9911	-5.4884	-4.4912	<0.0001	APC
Middle SDI	2004	2011	-2.3224	-2.4954	-2.1491	<0.0001	APC
Middle SDI	2011	2019	-0.2604	-0.4036	-0.1169	0.001524	APC
Middle SDI	2019	2021	1.6047	0.4885	2.7333	0.007752	APC

## Sheet: Additional file 4
Prevalence rate
Location	Start	End	Val	Lower	Upper	p.value	Measure
High SDI	1990	2021	0.2874	0.2507	0.324	<0.0001	AAPC
High-middle SDI	1990	2021	-0.5684	-0.6813	-0.4552	<0.0001	AAPC
Low SDI	1990	2021	0.0709	0.0099	0.1319	0.022767	AAPC
Low-middle SDI	1990	2021	-0.3482	-0.3982	-0.2982	<0.0001	AAPC
Middle SDI	1990	2021	0.1325	0.0188	0.2464	0.022311	AAPC
High SDI	1990	1992	0.4482	0.1211	0.7763	0.010515	APC
High SDI	1992	2001	0.1566	0.1201	0.193	<0.0001	APC
High SDI	2001	2006	0.6462	0.5382	0.7543	<0.0001	APC
High SDI	2006	2011	0.9243	0.8147	1.0341	<0.0001	APC
High SDI	2011	2017	-0.0137	-0.0905	0.0631	0.708366	APC
High SDI	2017	2021	-0.2859	-0.3943	-0.1774	5e-05	APC
High-middle SDI	1990	1996	-0.2383	-0.417	-0.0592	0.012533	APC
High-middle SDI	1996	2000	1.0958	0.5615	1.633	0.000534	APC
High-middle SDI	2000	2005	-2.9945	-3.316	-2.6719	<0.0001	APC
High-middle SDI	2005	2011	0.3542	0.1182	0.5907	0.005949	APC
High-middle SDI	2011	2016	-2.0759	-2.4022	-1.7484	<0.0001	APC
High-middle SDI	2016	2021	0.596	0.3497	0.8429	0.000115	APC
Low SDI	1990	1997	-0.2237	-0.2963	-0.1511	9e-06	APC
Low SDI	1997	2004	0.4578	0.3646	0.5511	<0.0001	APC
Low SDI	2004	2011	0.1177	0.0247	0.2109	0.016529	APC
Low SDI	2011	2015	-0.97	-1.2312	-0.7082	1e-06	APC
Low SDI	2015	2019	0.34	0.0881	0.5925	0.011489	APC
Low SDI	2019	2021	1.1484	0.6461	1.6532	0.000197	APC
Low-middle SDI	1990	2000	-0.4618	-0.5009	-0.4228	<0.0001	APC
Low-middle SDI	2000	2010	-0.2862	-0.3321	-0.2404	<0.0001	APC
Low-middle SDI	2010	2015	-0.9302	-1.0857	-0.7744	<0.0001	APC
Low-middle SDI	2015	2019	-0.1341	-0.3698	0.1021	0.248249	APC
Low-middle SDI	2019	2021	0.9508	0.4726	1.4313	0.000554	APC
Middle SDI	1990	2001	-0.1278	-0.2291	-0.0264	0.015969	APC
Middle SDI	2001	2005	-4.3789	-5.0746	-3.6781	<0.0001	APC
Middle SDI	2005	2013	1.0553	0.8575	1.2535	<0.0001	APC
Middle SDI	2013	2021	1.8959	1.7285	2.0637	<0.0001	APC

## Sheet: Additional file 5
Incidence rate
Location	Start	End	Val	Lower	Upper	p.value	Measure
High SDI	1990	2021	0.8244	0.7638	0.8851	<0.0001	AAPC
High-middle SDI	1990	2021	-0.2749	-0.3334	-0.2164	<0.0001	AAPC
Low SDI	1990	2021	0.0986	0.0506	0.1467	5.6e-05	AAPC
Low-middle SDI	1990	2021	-0.1983	-0.2419	-0.1546	<0.0001	AAPC
Middle SDI	1990	2021	0.4562	0.3557	0.5567	<0.0001	AAPC
High SDI	1990	1995	0.4415	0.3325	0.5507	<0.0001	APC
High SDI	1995	2001	0.8	0.6887	0.9114	<0.0001	APC
High SDI	2001	2009	1.3717	1.3055	1.4379	<0.0001	APC
High SDI	2009	2013	1.655	1.4096	1.9011	<0.0001	APC
High SDI	2013	2016	0.7287	0.2656	1.1938	0.004308	APC
High SDI	2016	2021	-0.2346	-0.337	-0.1321	0.000202	APC
High-middle SDI	1990	1996	-0.0854	-0.1745	0.0037	0.059111	APC
High-middle SDI	1996	2000	1.0614	0.7926	1.331	<0.0001	APC
High-middle SDI	2000	2006	-1.618	-1.734	-1.5019	<0.0001	APC
High-middle SDI	2006	2010	0.4659	0.207	0.7254	0.001608	APC
High-middle SDI	2010	2015	-0.9136	-1.0736	-0.7534	<0.0001	APC
High-middle SDI	2015	2021	0.0456	-0.041	0.1322	0.279582	APC
Low SDI	1990	1994	-0.6645	-0.8396	-0.4891	<0.0001	APC
Low SDI	1994	1999	-0.1574	-0.3326	0.018	0.075544	APC
Low SDI	1999	2011	0.2531	0.2155	0.2907	<0.0001	APC
Low SDI	2011	2016	-0.1918	-0.3627	-0.0206	0.030138	APC
Low SDI	2016	2021	0.8914	0.7745	1.0084	<0.0001	APC
Low-middle SDI	1990	2003	-0.6738	-0.6914	-0.6562	<0.0001	APC
Low-middle SDI	2003	2007	-0.3086	-0.4752	-0.1417	0.001315	APC
Low-middle SDI	2007	2011	0.2539	0.0872	0.4209	0.005412	APC
Low-middle SDI	2011	2015	-0.1074	-0.2682	0.0538	0.175861	APC
Low-middle SDI	2015	2019	0.2729	0.113	0.433	0.002421	APC
Low-middle SDI	2019	2021	1.1054	0.7837	1.428	2e-06	APC
Middle SDI	1990	1995	-0.3453	-0.5273	-0.1629	0.001084	APC
Middle SDI	1995	2000	0.5547	0.296	0.8141	0.000364	APC
Middle SDI	2000	2005	-2.676	-2.921	-2.4304	<0.0001	APC
Middle SDI	2005	2008	0.9463	0.163	1.7358	0.021036	APC
Middle SDI	2008	2018	2.0884	2.0168	2.1602	<0.0001	APC
Middle SDI	2018	2021	1.052	0.6638	1.4417	3.5e-05	APC

## Sheet: Additional file 6
Years Lived with Disability rate
Location	Start	End	Val	Lower	Upper	p.value	Measure
High SDI	1990	2021	-0.2055	-0.2393	-0.1717	<0.0001	AAPC
High-middle SDI	1990	2021	-2.1022	-2.2566	-1.9476	<0.0001	AAPC
Low SDI	1990	2021	-0.6233	-0.728	-0.5184	<0.0001	AAPC
Low-middle SDI	1990	2021	-1.2155	-1.2965	-1.1344	<0.0001	AAPC
Middle SDI	1990	2021	-1.5884	-1.7125	-1.4642	<0.0001	AAPC
High SDI	1990	1994	-2.494	-2.5862	-2.4017	<0.0001	APC
High SDI	1994	2001	-0.4197	-0.4725	-0.3669	<0.0001	APC
High SDI	2001	2006	0.4235	0.3212	0.5258	<0.0001	APC
High SDI	2006	2012	0.8894	0.8163	0.9626	<0.0001	APC
High SDI	2012	2016	0.169	0.0039	0.3343	0.045392	APC
High SDI	2016	2021	-0.2861	-0.3603	-0.2118	1e-06	APC
High-middle SDI	1990	1995	-1.5289	-1.8513	-1.2054	<0.0001	APC
High-middle SDI	1995	2001	0.0298	-0.301	0.3617	0.850468	APC
High-middle SDI	2001	2005	-5.786	-6.4698	-5.0971	<0.0001	APC
High-middle SDI	2005	2011	-2.4082	-2.7368	-2.0784	<0.0001	APC
High-middle SDI	2011	2016	-3.5939	-4.0629	-3.1226	<0.0001	APC
High-middle SDI	2016	2021	-0.314	-0.6656	0.0388	0.077182	APC
Low SDI	1990	1998	-0.5478	-0.64	-0.4555	<0.0001	APC
Low SDI	1998	2004	0.0176	-0.1754	0.211	0.848209	APC
Low SDI	2004	2010	-0.7256	-0.9127	-0.5382	1e-06	APC
Low SDI	2010	2016	-1.5944	-1.7715	-1.417	<0.0001	APC
Low SDI	2016	2019	-0.5679	-1.3395	0.2098	0.140069	APC
Low SDI	2019	2021	0.3148	-0.5266	1.1633	0.4388	APC
Low-middle SDI	1990	2006	-1.0579	-1.0933	-1.0224	<0.0001	APC
Low-middle SDI	2006	2015	-1.7252	-1.8215	-1.6288	<0.0001	APC
Low-middle SDI	2015	2019	-1.3485	-1.7849	-0.9101	3e-06	APC
Low-middle SDI	2019	2021	0.0988	-0.769	0.9741	0.815871	APC
Middle SDI	1990	2001	-1.485	-1.5406	-1.4293	<0.0001	APC
Middle SDI	2001	2004	-6.0898	-6.8658	-5.3074	<0.0001	APC
Middle SDI	2004	2007	-2.5247	-3.325	-1.7178	8e-06	APC
Middle SDI	2007	2011	-0.1408	-0.5565	0.2767	0.48271	APC
Middle SDI	2011	2018	-1.0781	-1.2175	-0.9385	<0.0001	APC
Middle SDI	2018	2021	0.4992	0.073	0.9271	0.024636	APC

## Sheet: Additional file 7
Prevalence case number
measure	location	age	val-1990	upper-1990	lower-1990	val-2021	upper-2021	lower-2021	val change rate	change_lower	change_upper
Prevalence	Afghanistan	45-49 years	56.3094	67.6964	46.4365	182.249	216.524	147.649	2.23657	1.7955	2.67763
Prevalence	Albania	45-49 years	38.2717	46.9448	30.3621	54.7197	67.7991	43.3725	0.429769	0.202866	0.656672
Prevalence	Algeria	45-49 years	148.09	181.115	117.637	474.103	590.382	376.899	2.20146	1.69373	2.70919
Prevalence	American Samoa	45-49 years	0.326433	0.403171	0.257386	0.552378	0.694615	0.430914	0.692164	0.409968	0.97436
Prevalence	Andorra	45-49 years	4.89191	6.17103	3.84664	14.8156	18.4322	11.8083	2.02859	1.52453	2.53265
Prevalence	Angola	45-49 years	25.173	31.9803	20.1464	96.2211	118.511	77.7995	2.82239	2.20567	3.43911
Prevalence	Antigua and Barbuda	45-49 years	0.200588	0.255243	0.15379	0.675763	0.860158	0.506609	2.36891	1.74352	2.99429
Prevalence	Argentina	45-49 years	1005.47	1269.43	797.111	1682.48	2126.37	1314.72	0.673326	0.385899	0.960753
Prevalence	Armenia	45-49 years	40.0559	48.4396	32.8575	28.514	36.8045	22.1765	-0.288144	-0.40506	-0.171228
Prevalence	Australia	45-49 years	810.812	1019.09	628.425	1480	1856.14	1137.15	0.825333	0.506729	1.14394
Prevalence	Austria	45-49 years	623.422	793.753	497.493	650.634	827.335	508.106	0.0436485	-0.138205	0.225502
Prevalence	Azerbaijan	45-49 years	43.0019	53.5762	34.4595	104.074	133.047	82.8304	1.42023	1.01516	1.82529
Prevalence	Bahamas	45-49 years	0.90237	1.16112	0.692001	2.58785	3.31727	1.97183	1.86784	1.32995	2.40573
Prevalence	Bahrain	45-49 years	1.96867	2.41187	1.58644	12.6619	15.9764	9.45206	5.43172	4.34175	6.52168
Prevalence	Bangladesh	45-49 years	561.237	717.779	446.352	1792.76	2354.36	1379.34	2.1943	1.60124	2.78736
Prevalence	Barbados	45-49 years	0.965085	1.24467	0.739027	2.15357	2.75979	1.64185	1.23149	0.81163	1.65134
Prevalence	Belarus	45-49 years	276.208	337.691	218.499	402.79	516.969	314.45	0.458286	0.211797	0.704774
Prevalence	Belgium	45-49 years	766.809	975.604	595.643	1152.36	1486.95	909.198	0.502796	0.232559	0.773033
Prevalence	Belize	45-49 years	0.407824	0.533401	0.311749	2.16029	2.70726	1.67976	4.29712	3.32117	5.27308
Prevalence	Benin	45-49 years	12.9527	15.7659	10.3551	42.9396	52.8344	34.4621	2.31511	1.80941	2.82081
Prevalence	Bermuda	45-49 years	0.309851	0.393642	0.236153	0.486426	0.61968	0.364074	0.56987	0.277093	0.862648
Prevalence	Bhutan	45-49 years	2.87929	3.57268	2.2827	7.8668	9.6082	6.18948	1.7322	1.29717	2.16724
Prevalence	Bolivia (Plurinational State of)	45-49 years	34.8158	42.6161	28.0064	100.666	121.082	79.931	1.89138	1.45927	2.32348
Prevalence	Bosnia and Herzegovina	45-49 years	71.7617	89.2407	56.4737	74.7984	92.8579	59.1898	0.0423153	-0.128169	0.2128
Prevalence	Botswana	45-49 years	3.55889	4.53501	2.82343	10.2944	12.7996	8.10982	1.89258	1.40376	2.3814
Prevalence	Brazil	45-49 years	2184.97	2631.57	1783.99	4514.74	5424.87	3645.64	1.06627	0.774793	1.35775
Prevalence	Brunei Darussalam	45-49 years	6.40154	7.86107	5.1864	20.3958	25.1569	16.5375	2.18608	1.70306	2.66909
Prevalence	Bulgaria	45-49 years	242.466	297.294	194.548	236.926	293.245	192.766	-0.022852	-0.172295	0.126591
Prevalence	Burkina Faso	45-49 years	27.5439	34.4425	22.2405	69.2964	84.8031	56.3226	1.51585	1.12802	1.90368
Prevalence	Burundi	45-49 years	13.5214	16.66	10.815	33.1665	40.1729	26.6972	1.4529	1.08168	1.82412
Prevalence	Cabo Verde	45-49 years	0.884878	1.09339	0.714033	2.42272	3.02964	1.93197	1.73792	1.30226	2.17358
Prevalence	Cambodia	45-49 years	50.2093	61.2554	40.4422	171.55	209.312	140.786	2.4167	1.91495	2.91846
Prevalence	Cameroon	45-49 years	30.8923	37.7924	25.0756	99.085	124.083	78.6598	2.20743	1.7033	2.71156
Prevalence	Canada	45-49 years	1172.99	1524.32	892.594	1740.3	2298.1	1310.05	0.483645	0.187465	0.779825
Prevalence	Central African Republic	45-49 years	6.55932	8.30444	5.18693	13.4069	16.888	10.8533	1.04395	0.702634	1.38527
Prevalence	Chad	45-49 years	15.804	19.3993	12.6566	40.8231	50.4549	33.2631	1.58309	1.18806	1.97812
Prevalence	Chile	45-49 years	424.719	528.731	338.753	956.706	1195.35	743.509	1.25256	0.878767	1.62635
Prevalence	China	45-49 years	13226.2	16024.6	10692.5	31475.4	38735.9	25133.2	1.37978	1.02098	1.73857
Prevalence	Colombia	45-49 years	284.75	355.276	225.763	488.484	611.488	376.015	0.715486	0.42545	1.00552
Prevalence	Comoros	45-49 years	1.23224	1.50394	0.985483	3.22735	4.01751	2.62506	1.6191	1.21645	2.02174
Prevalence	Congo	45-49 years	5.58922	7.21795	4.39935	20.6455	25.2409	16.5213	2.69381	2.07397	3.31364
Prevalence	Cook Islands	45-49 years	0.173413	0.213211	0.137524	0.263733	0.334087	0.204101	0.520837	0.26542	0.776254
Prevalence	Costa Rica	45-49 years	22.7917	28.4925	17.6767	48.5454	63.0417	36.4436	1.12996	0.736111	1.5238
Prevalence	Croatia	45-49 years	112.85	142.063	86.647	113.147	142.078	88.5987	0.00263861	-0.171691	0.176968
Prevalence	Cuba	45-49 years	66.8124	84.5236	50.0981	133.007	170.383	97.418	0.990746	0.608535	1.37296
Prevalence	Cyprus	45-49 years	47.2175	58.1588	38.1834	101.094	127.916	79.6787	1.14104	0.792741	1.48933
Prevalence	Czechia	45-49 years	331.56	411.124	262.571	325.141	411.389	254.485	-0.0193596	-0.184091	0.145372
Prevalence	Côte d'Ivoire	45-49 years	27.7812	34.7608	22.2694	82.9483	102.568	66.7262	1.98577	1.51078	2.46075
Prevalence	Democratic People's Republic of Korea	45-49 years	178.821	217.067	141.771	186.723	233.734	148.189	0.0441875	-0.121562	0.209937
Prevalence	Democratic Republic of the Congo	45-49 years	96.8976	121.634	77.9361	279.193	343.637	224.659	1.88132	1.42526	2.33738
Prevalence	Denmark	45-49 years	342.393	433.336	267.891	357.157	451.136	276.886	0.0431216	-0.139602	0.225845
Prevalence	Djibouti	45-49 years	1.08997	1.35088	0.878725	4.83018	5.94224	3.88861	3.43147	2.7453	4.11764
Prevalence	Dominica	45-49 years	0.222442	0.289471	0.16899	0.354317	0.452366	0.270376	0.592847	0.289537	0.896156
Prevalence	Dominican Republic	45-49 years	20.6789	26.1201	16.0059	60.732	77.7742	47.1783	1.93691	1.41084	2.46297
Prevalence	Ecuador	45-49 years	58.7186	72.0284	47.0472	174.842	218.939	138.18	1.97762	1.50061	2.45462
Prevalence	Egypt	45-49 years	319.779	393.932	259.243	719.758	872.511	577.779	1.2508	0.9135	1.58809
Prevalence	El Salvador	45-49 years	39.041	48.0924	31.3121	66.8961	82.925	51.1484	0.713484	0.433466	0.993503
Prevalence	Equatorial Guinea	45-49 years	1.20071	1.48377	0.946319	3.97329	4.96125	3.10979	2.30913	1.76368	2.85457
Prevalence	Eritrea	45-49 years	8.77881	10.7632	6.97704	22.7348	27.7873	18.1965	1.58974	1.19117	1.9883
Prevalence	Estonia	45-49 years	70.6764	87.3267	55.474	35.3652	45.2822	27.2441	-0.499617	-0.5865	-0.412734
Prevalence	Eswatini	45-49 years	2.01646	2.5176	1.61178	2.9228	3.76467	2.31859	0.449466	0.202368	0.696565
Prevalence	Ethiopia	45-49 years	140.945	175.042	112.961	290.814	351.014	234.974	1.06331	0.750486	1.37614
Prevalence	Fiji	45-49 years	5.76287	7.27781	4.36885	7.9897	10.0701	6.26058	0.386411	0.140832	0.63199
Prevalence	Finland	45-49 years	471.031	600.316	375.292	427.808	545.289	335.927	-0.0917619	-0.250217	0.0666928
Prevalence	France	45-49 years	3639.55	4619.73	2838.4	5355.41	6845.18	4180.93	0.471451	0.209486	0.733415
Prevalence	Gabon	45-49 years	2.8169	3.47095	2.24087	7.10726	8.68491	5.60796	1.52308	1.1273	1.91887
Prevalence	Gambia	45-49 years	2.15849	2.70587	1.73467	7.52443	9.09671	6.05032	2.48597	1.94771	3.02423
Prevalence	Georgia	45-49 years	88.8752	106.954	72.2596	89.9067	109.378	73.7459	0.0116053	-0.131953	0.155163
Prevalence	Germany	45-49 years	5204.32	6646.48	4060.5	4960.99	6500.97	3895.08	-0.0467558	-0.222585	0.129074
Prevalence	Ghana	45-49 years	45.8299	56.3683	36.7091	141.519	176.218	116.458	2.08793	1.61376	2.56209
Prevalence	Greece	45-49 years	781.329	988.289	609.427	722.105	898.659	569.237	-0.0757984	-0.232762	0.0811655
Prevalence	Greenland	45-49 years	4.51226	5.46246	3.71876	3.71813	4.6012	2.95095	-0.175994	-0.299699	-0.0522887
Prevalence	Grenada	45-49 years	0.222138	0.283677	0.171426	0.649922	0.8302	0.502707	1.92576	1.39313	2.45838
Prevalence	Guam	45-49 years	1.078	1.33901	0.862932	1.93935	2.40759	1.49134	0.799027	0.502224	1.09583
Prevalence	Guatemala	45-49 years	59.8092	73.878	49.2853	148.269	182.293	117.444	1.47903	1.09939	1.85867
Prevalence	Guinea	45-49 years	17.9172	22.3663	14.4525	38.2271	46.9248	31.1586	1.13354	0.804627	1.46244
Prevalence	Guinea-Bissau	45-49 years	2.66346	3.26346	2.15271	6.17424	7.64433	4.94875	1.31813	0.961092	1.67517
Prevalence	Guyana	45-49 years	2.37155	2.96286	1.88285	4.72126	5.87569	3.74761	0.990786	0.665377	1.3162
Prevalence	Haiti	45-49 years	14.6515	19.0404	11.4483	48.2746	58.9503	38.9005	2.29486	1.73668	2.85304
Prevalence	Honduras	45-49 years	27.9051	34.6701	21.9278	83.9916	104.977	65.5974	2.0099	1.50738	2.51243
Prevalence	Hungary	45-49 years	428.53	530.788	334.488	290.628	373.114	225.167	-0.321803	-0.440283	-0.203323
Prevalence	Iceland	45-49 years	12.0268	15.7875	9.16239	21.6505	27.4514	16.8833	0.800195	0.462194	1.1382
Prevalence	India	45-49 years	12223.8	14657.9	9960.41	26424.7	31762.4	21718	1.16174	0.86366	1.45982
Prevalence	Indonesia	45-49 years	1658.85	2003.04	1362.82	2778.46	3330.34	2260.54	0.674933	0.441996	0.907871
Prevalence	Iran (Islamic Republic of)	45-49 years	243.244	292.294	198.804	681.876	834.647	548.995	1.80327	1.3967	2.20983
Prevalence	Iraq	45-49 years	115.695	140.466	94.7839	365.681	450	281.296	2.16073	1.67111	2.65036
Prevalence	Ireland	45-49 years	169.006	215.049	130.7	365.415	467.374	288.647	1.16214	0.77671	1.54757
Prevalence	Israel	45-49 years	169.768	210.678	131.724	486.395	618.497	370.707	1.86505	1.36089	2.36921
Prevalence	Italy	45-49 years	3916.87	4950.4	3066.26	4159.84	5204.31	3322.93	0.0620304	-0.116851	0.240912
Prevalence	Jamaica	45-49 years	7.60921	9.68482	5.8634	18.0674	23.0429	13.8661	1.37441	0.941758	1.80706
Prevalence	Japan	45-49 years	6656.73	8299.79	5097.82	6124.96	7670.01	4776.12	-0.0798845	-0.238145	0.0783763
Prevalence	Jordan	45-49 years	17.5343	21.7522	13.9429	97.8776	121.883	76.7321	4.58206	3.66898	5.49515
Prevalence	Kazakhstan	45-49 years	192.84	232.844	156.248	360.315	445.155	291.992	0.868466	0.591164	1.14577
Prevalence	Kenya	45-49 years	52.0404	64.4473	41.7744	153.012	187.232	124.034	1.94026	1.48996	2.39055
Prevalence	Kiribati	45-49 years	0.35453	0.445177	0.281667	0.713004	0.8684	0.579603	1.01112	0.696212	1.32604
Prevalence	Kuwait	45-49 years	12.1126	15.2128	9.73084	74.1004	95.2029	56.9182	5.11764	4.04573	6.18956
Prevalence	Kyrgyzstan	45-49 years	32.6187	39.419	26.738	58.4614	73.2477	46.5585	0.792266	0.518109	1.06642
Prevalence	Lao People's Democratic Republic	45-49 years	15.0358	18.444	12.2594	45.2931	57.4015	36.9109	2.01236	1.54249	2.48222
Prevalence	Latvia	45-49 years	170.594	211.705	135.701	56.0313	70.9339	43.3843	-0.671553	-0.727147	-0.615959
Prevalence	Lebanon	45-49 years	22.9391	28.6309	18.1203	60.2561	76.382	45.1433	1.62678	1.16315	2.09042
Prevalence	Lesotho	45-49 years	5.39845	6.60937	4.31418	4.5265	5.69914	3.59642	-0.161519	-0.296215	-0.026822
Prevalence	Liberia	45-49 years	5.58454	6.87911	4.40451	21.2	26.2954	17.011	2.7962	2.19286	3.39953
Prevalence	Libya	45-49 years	19.6759	24.437	15.6829	83.8238	104.582	66.8451	3.26023	2.57235	3.94811
Prevalence	Lithuania	45-49 years	182.06	229.039	144.018	113.4	146.301	87.3553	-0.377131	-0.488162	-0.2661
Prevalence	Luxembourg	45-49 years	27.4763	35.0952	21.7635	49.7073	62.5075	39.2057	0.809096	0.497734	1.12046
Prevalence	Madagascar	45-49 years	28.7959	35.4092	23.2625	90.0958	110.974	72.8909	2.12877	1.65214	2.6054
Prevalence	Malawi	45-49 years	23.0109	28.6014	18.261	51.0657	63.3335	41.3248	1.2192	0.866707	1.57169
Prevalence	Malaysia	45-49 years	70.089	87.7837	54.7946	194.913	241.439	148.524	1.78094	1.30569	2.25619
Prevalence	Maldives	45-49 years	1.04918	1.30545	0.836737	3.72851	4.6967	2.90736	2.55375	1.95935	3.14815
Prevalence	Mali	45-49 years	28.7828	35.5371	23.2313	75.8178	93.9507	61.1825	1.63413	1.22562	2.04265
Prevalence	Malta	45-49 years	26.1485	32.981	20.4369	31.0502	39.6993	24.4806	0.187454	-0.0203002	0.395208
Prevalence	Marshall Islands	45-49 years	0.159707	0.196702	0.127458	0.478753	0.594271	0.376312	1.9977	1.51693	2.47847
Prevalence	Mauritania	45-49 years	5.20403	6.507	4.1851	14.693	18.072	11.7427	1.82339	1.37669	2.27008
Prevalence	Mauritius	45-49 years	4.56803	5.72172	3.62753	9.9643	12.5974	7.78417	1.18131	0.810733	1.55189
Prevalence	Mexico	45-49 years	1137.4	1370.82	933.168	1924.25	2313.88	1559.39	0.691806	0.45471	0.928902
Prevalence	Micronesia (Federated States of)	45-49 years	0.434242	0.528981	0.348739	0.878428	1.08183	0.701297	1.0229	0.713296	1.3325
Prevalence	Monaco	45-49 years	1.95565	2.52219	1.50368	2.21767	2.81341	1.70237	0.133982	-0.0750683	0.343031
Prevalence	Mongolia	45-49 years	23.0878	28.711	18.7579	81.2006	98.9531	66.9559	2.51704	1.99302	3.04105
Prevalence	Montenegro	45-49 years	11.7264	14.8721	9.04414	14.7633	18.69	11.5043	0.258979	0.0355638	0.482394
Prevalence	Morocco	45-49 years	233.574	284.25	191.742	609.134	740.262	490.307	1.60789	1.22848	1.9873
Prevalence	Mozambique	45-49 years	49.3865	60.1886	39.2423	87.2729	108.029	69.9406	0.767141	0.492796	1.04149
Prevalence	Myanmar	45-49 years	192.771	230.959	158.564	512.305	616.192	411.508	1.65759	1.28584	2.02933
Prevalence	Namibia	45-49 years	3.44641	4.28791	2.72271	8.44058	10.5245	6.69342	1.44909	1.04794	1.85025
Prevalence	Nauru	45-49 years	0.0638319	0.0781086	0.0506886	0.09111	0.110909	0.0717062	0.427343	0.205958	0.648727
Prevalence	Nepal	45-49 years	426.991	522.255	345.835	1211.96	1496.93	975.042	1.83837	1.40626	2.27047
Prevalence	Netherlands	45-49 years	641.399	820.544	491.83	967.926	1248.99	747.57	0.509084	0.228555	0.789614
Prevalence	New Zealand	45-49 years	190.985	240.099	148.274	306.298	377.109	243.763	0.603778	0.338416	0.86914
Prevalence	Nicaragua	45-49 years	21.1023	26.5527	16.3544	58.075	73.6171	42.8932	1.75207	1.24901	2.25512
Prevalence	Niger	45-49 years	22.8803	27.8828	18.2846	71.6715	87.6365	58.137	2.13245	1.66283	2.60207
Prevalence	Nigeria	45-49 years	263.778	319.264	213.562	772.156	946.149	626.218	1.92729	1.49685	2.35773
Prevalence	Niue	45-49 years	0.0208346	0.0260383	0.0164214	0.0195918	0.0241719	0.01558	-0.0596479	-0.212382	0.0930865
Prevalence	North Macedonia	45-49 years	34.7593	43.7368	27.5644	50.7851	65.4372	39.9806	0.461052	0.206145	0.715959
Prevalence	Northern Mariana Islands	45-49 years	0.343879	0.426034	0.273871	1.11903	1.38822	0.892735	2.25414	1.73449	2.77379
Prevalence	Norway	45-49 years	213.903	271.569	165.662	299.422	374.593	232.958	0.399802	0.155279	0.644324
Prevalence	Oman	45-49 years	8.35935	10.493	6.51035	32.4545	40.9742	25.3707	2.88242	2.21205	3.55279
Prevalence	Pakistan	45-49 years	543.168	664.809	443.201	970.693	1171.87	784.125	0.787097	0.526791	1.0474
Prevalence	Palau	45-49 years	0.175723	0.213266	0.141155	0.394582	0.485986	0.322117	1.24547	0.911032	1.57991
Prevalence	Palestine	45-49 years	11.1192	13.6389	8.98351	37.1773	46.0196	29.6808	2.34352	1.82579	2.86124
Prevalence	Panama	45-49 years	18.8544	23.5412	15.1205	39.2464	49.7654	29.4113	1.08155	0.718115	1.44499
Prevalence	Papua New Guinea	45-49 years	43.4803	53.9122	35.13	202.118	245.028	162.671	3.64849	2.9443	4.35267
Prevalence	Paraguay	45-49 years	48.7433	61.8971	37.9038	81.4983	106.529	64.301	0.671989	0.367155	0.976823
Prevalence	Peru	45-49 years	101.6	126.286	80.0553	313.868	394.283	249.468	2.08925	1.57857	2.59994
Prevalence	Philippines	45-49 years	335.367	401.616	272.868	732.792	872.882	604.877	1.18505	0.889493	1.4806
Prevalence	Poland	45-49 years	823.648	1013.04	667.741	903.878	1100.23	714.469	0.0974078	-0.0700718	0.264887
Prevalence	Portugal	45-49 years	453.483	571.328	362.985	538.661	694.244	405.226	0.187832	-0.0262112	0.401875
Prevalence	Puerto Rico	45-49 years	28.6017	36.3096	21.3462	38.5756	49.9699	28.8356	0.348716	0.0880783	0.609354
Prevalence	Qatar	45-49 years	1.44702	1.7866	1.13784	16.6208	21.456	12.4538	10.4862	8.426	12.5465
Prevalence	Republic of Korea	45-49 years	2664.01	3206.17	2194.46	3560.63	4503.86	2770.03	0.33657	0.126017	0.547124
Prevalence	Republic of Moldova	45-49 years	141.001	176.302	112.491	84.5896	103.231	68.7422	-0.400076	-0.4933	-0.306853
Prevalence	Romania	45-49 years	823.187	1011.93	666.063	642.129	803.23	506.438	-0.219948	-0.344244	-0.0956517
Prevalence	Russian Federation	45-49 years	3423.81	4265.53	2769.01	5153.27	6383.15	4072.19	0.505129	0.264685	0.745573
Prevalence	Rwanda	45-49 years	15.5581	19.5547	12.3968	47.9248	59.1218	38.9355	2.08038	1.59022	2.57054
Prevalence	Saint Kitts and Nevis	45-49 years	0.085814	0.110945	0.0667657	0.406444	0.51169	0.315448	3.73634	2.88354	4.58913
Prevalence	Saint Lucia	45-49 years	0.38074	0.497454	0.292743	1.25022	1.60443	0.958458	2.28367	1.65903	2.90831
Prevalence	Saint Vincent and the Grenadines	45-49 years	0.25799	0.334804	0.198913	0.658591	0.838092	0.499199	1.55278	1.07325	2.03231
Prevalence	Samoa	45-49 years	0.933465	1.14539	0.722469	1.65055	2.04953	1.31432	0.768201	0.481608	1.05479
Prevalence	San Marino	45-49 years	1.16868	1.49768	0.914479	2.57761	3.28924	1.9955	1.20557	0.807348	1.6038
Prevalence	Sao Tome and Principe	45-49 years	0.31752	0.387931	0.257495	1.0892	1.33051	0.884411	2.43032	1.9227	2.93795
Prevalence	Saudi Arabia	45-49 years	279.351	342.175	229.997	1356.77	1688.69	1081.31	3.85684	3.11174	4.60195
Prevalence	Senegal	45-49 years	20.1549	24.7843	16.0621	57.3066	70.4623	46.2092	1.84331	1.40426	2.28236
Prevalence	Serbia	45-49 years	192.644	234.413	154.56	198.838	252.797	155.787	0.0321527	-0.136414	0.20072
Prevalence	Seychelles	45-49 years	0.290259	0.354697	0.231455	0.717508	0.897523	0.573164	1.47196	1.08086	1.86305
Prevalence	Sierra Leone	45-49 years	10.1959	12.7035	8.25972	26.0296	31.9076	21.1935	1.55295	1.16253	1.94337
Prevalence	Singapore	45-49 years	121.429	151.449	96.1321	297.616	382.612	224.32	1.45096	1.0131	1.88881
Prevalence	Slovakia	45-49 years	180.552	226.21	142.521	194.017	254.386	149.807	0.0745718	-0.120306	0.269449
Prevalence	Slovenia	45-49 years	72.5395	90.9899	57.0477	72.8394	92.2219	56.7074	0.00413451	-0.168969	0.177238
Prevalence	Solomon Islands	45-49 years	4.9245	6.11959	3.97659	19.4684	23.8662	15.9581	2.95337	2.35301	3.55373
Prevalence	Somalia	45-49 years	19.1001	23.9112	15.0807	50.3783	62.2352	41.1277	1.6376	1.21778	2.05741
Prevalence	South Africa	45-49 years	132.074	163.604	106.306	180.816	231.768	144.017	0.36905	0.141709	0.596392
Prevalence	South Sudan	45-49 years	12.637	15.4971	9.88487	28.7195	35.6618	23.2382	1.27264	0.913212	1.63207
Prevalence	Spain	45-49 years	1353.39	1734.64	1041.03	4077.07	5066.84	3203.93	2.01248	1.48482	2.54013
Prevalence	Sri Lanka	45-49 years	109.726	135.578	87.7409	273.422	342.147	213.236	1.49187	1.08367	1.90007
Prevalence	Sudan	45-49 years	104.644	128.457	86.1711	273.378	327.644	221.739	1.61247	1.2394	1.98554
Prevalence	Suriname	45-49 years	1.36162	1.73989	1.06864	3.36655	4.27138	2.6189	1.47247	1.03368	1.91126
Prevalence	Sweden	45-49 years	544.105	684.431	417.786	528.871	674.449	403.701	-0.0279987	-0.203725	0.147727
Prevalence	Switzerland	45-49 years	672.494	845.734	529.944	755.71	964.575	593.644	0.123743	-0.0709874	0.318473
Prevalence	Syrian Arab Republic	45-49 years	85.7653	104.504	69.7592	256.28	317.222	206.418	1.98816	1.53651	2.43981
Prevalence	Taiwan (Province of China)	45-49 years	231.565	291.298	185.038	246.604	318.527	181.179	0.0649472	-0.131102	0.260996
Prevalence	Tajikistan	45-49 years	33.9231	41.0764	27.8359	85.2741	104.89	67.518	1.51375	1.13741	1.89009
Prevalence	Thailand	45-49 years	303.045	376.292	241.766	817.809	1012.49	615.608	1.69864	1.24586	2.15142
Prevalence	Timor-Leste	45-49 years	2.71028	3.28345	2.18613	6.32229	7.65399	5.09676	1.33271	0.992144	1.67327
Prevalence	Togo	45-49 years	10.2635	12.5488	8.25932	33.3367	40.5937	27.0657	2.24809	1.76541	2.73077
Prevalence	Tokelau	45-49 years	0.0114282	0.013892	0.00903692	0.0147957	0.0181672	0.0119153	0.294663	0.0967671	0.492559
Prevalence	Tonga	45-49 years	0.68129	0.845966	0.533347	0.89248	1.09222	0.70663	0.309984	0.0993666	0.520602
Prevalence	Trinidad and Tobago	45-49 years	4.89468	6.22164	3.79367	8.21013	10.5677	6.35518	0.677356	0.37198	0.982732
Prevalence	Tunisia	45-49 years	52.1769	66.1181	41.6764	138.968	177.79	108.362	1.6634	1.19807	2.12872
Prevalence	Turkmenistan	45-49 years	20.3483	25.1671	16.3003	42.1105	51.7387	33.3937	1.06949	0.744196	1.39478
Prevalence	Tuvalu	45-49 years	0.0707066	0.0885548	0.0560743	0.0962676	0.120321	0.0767771	0.361508	0.137595	0.585421
Prevalence	Türkiye	45-49 years	368.66	457.707	288.414	1010.81	1285.36	776.614	1.74185	1.2653	2.2184
Prevalence	Uganda	45-49 years	33.5522	42.9436	26.6453	113.532	138.725	91.415	2.38375	1.8313	2.93621
Prevalence	Ukraine	45-49 years	2173.04	2740.98	1681.55	1424.53	1811.29	1114.27	-0.344453	-0.459964	-0.228941
Prevalence	United Arab Emirates	45-49 years	7.15132	8.69908	5.84625	93.0898	115.05	74.2875	12.0172	10.0501	13.9842
Prevalence	United Kingdom	45-49 years	3174.55	4005.9	2489.79	4472.62	5682.29	3511.21	0.408899	0.164151	0.653647
Prevalence	United Republic of Tanzania	45-49 years	69.8738	85.9932	55.2238	208.228	256.368	167.719	1.98006	1.51443	2.4457
Prevalence	United States of America	45-49 years	11486.9	14698.8	8894.76	17666.5	23216.7	13304.4	0.537969	0.241729	0.834209
Prevalence	United States Virgin Islands	45-49 years	0.416942	0.538787	0.314629	0.418308	0.53878	0.31486	0.00327707	-0.190896	0.19745
Prevalence	Uruguay	45-49 years	107.532	134.25	85.0732	144.34	181.087	114.596	0.342296	0.120026	0.564565
Prevalence	Uzbekistan	45-49 years	127.604	159.416	103.099	326.514	407.906	262.513	1.55879	1.14955	1.96804
Prevalence	Vanuatu	45-49 years	0.747201	0.932193	0.594712	2.03341	2.45261	1.67576	1.72137	1.31069	2.13205
Prevalence	Venezuela (Bolivarian Republic of)	45-49 years	157.121	196.283	126.738	336.21	420.388	258.24	1.13982	0.782487	1.49715
Prevalence	Viet Nam	45-49 years	258.8	314.453	207.009	898.386	1130.32	699.267	2.47135	1.90948	3.03322
Prevalence	Yemen	45-49 years	50.954	62.8715	41.3279	178.88	217.318	147.578	2.51062	1.99556	3.02567
Prevalence	Zambia	45-49 years	19.8251	24.5719	15.7995	57.9845	71.3834	46.1221	1.9248	1.46148	2.38811
Prevalence	Zimbabwe	45-49 years	21.0242	26.1063	16.6978	37.9818	47.4535	30.7988	0.806576	0.517832	1.09532

## Sheet: Additional file 8
Prevalence case number
measure	location	age	val-1990	upper-1990	lower-1990	val-2021	upper-2021	lower-2021	val change rate	change_lower	change_upper
Prevalence	Afghanistan	50-54 years	65.79	80.76	53.13	181.26	220.59	146.26	1.76	1.34	2.17
Prevalence	Albania	50-54 years	54.93	71.37	42.79	90.24	117.13	69.79	0.64	0.33	0.95
Prevalence	Algeria	50-54 years	197.36	243.41	158.78	591.56	732.83	453.69	2	1.51	2.48
Prevalence	American Samoa	50-54 years	0.37	0.47	0.29	0.8	1.01	0.63	1.17	0.79	1.55
Prevalence	Andorra	50-54 years	8.23	10.61	6.55	29.75	38.76	23.17	2.61	1.95	3.28
Prevalence	Angola	50-54 years	38.24	48.77	30.23	143.34	180.77	112.71	2.75	2.1	3.4
Prevalence	Antigua and Barbuda	50-54 years	0.31	0.42	0.22	1.18	1.62	0.87	2.86	1.96	3.76
Prevalence	Argentina	50-54 years	1421.56	1825.28	1113.48	2316.76	3072.77	1779.11	0.63	0.32	0.94
Prevalence	Armenia	50-54 years	101.32	125.95	80.93	44.41	56.97	33.84	-0.56	-0.64	-0.49
Prevalence	Australia	50-54 years	1114.24	1495.19	847.99	2568.59	3372.78	1965.24	1.31	0.84	1.77
Prevalence	Austria	50-54 years	1083.94	1448.75	842.99	1400.01	1869.68	1074.48	0.29	0.03	0.55
Prevalence	Azerbaijan	50-54 years	100.02	127.07	79.98	167.33	212.54	132.16	0.67	0.39	0.96
Prevalence	Bahamas	50-54 years	1.41	1.88	1.05	4.4	5.91	3.41	2.12	1.47	2.77
Prevalence	Bahrain	50-54 years	2.38	3.08	1.86	15.07	19.73	11.09	5.33	4.09	6.57
Prevalence	Bangladesh	50-54 years	582.28	748.02	456.32	1962.63	2479.48	1510.95	2.37	1.77	2.98
Prevalence	Barbados	50-54 years	1.55	2.12	1.16	4.05	5.54	2.96	1.61	1.02	2.2
Prevalence	Belarus	50-54 years	612.9	770.19	473.44	609.41	772.9	480.81	-0.01	-0.18	0.17
Prevalence	Belgium	50-54 years	1611.76	2076.3	1289.3	2773.66	3634.32	2164.67	0.72	0.4	1.04
Prevalence	Belize	50-54 years	0.65	0.88	0.48	3.28	4.35	2.48	4.07	2.97	5.16
Prevalence	Benin	50-54 years	18.16	22.89	14.41	60.17	76.56	47.59	2.31	1.75	2.88
Prevalence	Bermuda	50-54 years	0.5	0.71	0.36	1.02	1.37	0.73	1.02	0.54	1.5
Prevalence	Bhutan	50-54 years	3.67	4.61	2.91	11	13.98	8.64	2	1.49	2.51
Prevalence	Bolivia (Plurinational State of)	50-54 years	44.94	56.77	35.93	146.52	181.06	116.25	2.26	1.73	2.79
Prevalence	Bosnia and Herzegovina	50-54 years	129.45	165.83	100.52	108.78	142.34	83.01	-0.16	-0.32	0
Prevalence	Botswana	50-54 years	5.03	6.46	3.92	13.6	17.46	10.23	1.71	1.2	2.21
Prevalence	Brazil	50-54 years	2887.48	3673.52	2278.59	6961.56	8844.45	5508.77	1.41	0.99	1.83
Prevalence	Brunei Darussalam	50-54 years	7.46	9.51	5.95	29.73	37.84	23.56	2.99	2.3	3.67
Prevalence	Bulgaria	50-54 years	352.1	439.36	273.21	341.29	433.08	267.11	-0.03	-0.2	0.14
Prevalence	Burkina Faso	50-54 years	43.69	56.16	34.16	107.83	135.13	85.01	1.47	1.04	1.9
Prevalence	Burundi	50-54 years	22.14	27.92	17.14	48.31	59.81	38.68	1.18	0.82	1.55
Prevalence	Cabo Verde	50-54 years	1.85	2.37	1.44	3.98	5.05	3.09	1.15	0.77	1.54
Prevalence	Cambodia	50-54 years	79.61	99.32	63.36	313.76	397.28	250.24	2.94	2.29	3.6
Prevalence	Cameroon	50-54 years	51.69	65.94	41.03	149.46	190.95	115.37	1.89	1.38	2.41
Prevalence	Canada	50-54 years	1989.36	2747.59	1465.68	3938.34	5515.7	2936.99	0.98	0.52	1.44
Prevalence	Central African Republic	50-54 years	10.84	13.79	8.38	20.8	26.71	16.58	0.92	0.58	1.26
Prevalence	Chad	50-54 years	23.22	29.15	17.94	56.01	68.45	44.46	1.41	1.02	1.81
Prevalence	Chile	50-54 years	561.68	718.24	441.26	1582.11	2140.6	1227.42	1.82	1.27	2.36
Prevalence	China	50-54 years	20627.3	26320	16101.3	59697.1	78461.7	45677.2	1.89	1.35	2.44
Prevalence	Colombia	50-54 years	425.41	548.87	330.1	879.12	1136.4	660.71	1.07	0.67	1.46
Prevalence	Comoros	50-54 years	1.79	2.22	1.41	4.86	6.02	3.83	1.71	1.27	2.16
Prevalence	Congo	50-54 years	10.19	13.1	7.59	30.95	40.09	24.08	2.04	1.46	2.62
Prevalence	Cook Islands	50-54 years	0.2	0.27	0.15	0.43	0.57	0.31	1.09	0.66	1.52
Prevalence	Costa Rica	50-54 years	34.02	44.81	25.86	87.07	117.41	63.26	1.56	1.01	2.1
Prevalence	Croatia	50-54 years	209.42	270.63	160.59	193.87	255.25	147.43	-0.07	-0.25	0.11
Prevalence	Cuba	50-54 years	119.61	160.91	89.35	333.95	437.13	247.05	1.79	1.2	2.38
Prevalence	Cyprus	50-54 years	73.16	92.85	58.26	164.32	216.05	126.35	1.25	0.83	1.66
Prevalence	Czechia	50-54 years	459.72	590.69	369.26	408.57	536.01	311.07	-0.11	-0.28	0.05
Prevalence	Côte d'Ivoire	50-54 years	40.01	50.66	31	117.32	148.42	93.07	1.93	1.42	2.44
Prevalence	Democratic People's Republic of Korea	50-54 years	306.5	384.71	235.77	368.36	453.32	291.11	0.2	0	0.4
Prevalence	Democratic Republic of the Congo	50-54 years	171.08	221.73	131.98	463.44	595.19	366.23	1.71	1.21	2.21
Prevalence	Denmark	50-54 years	539.58	706.32	413.07	630.25	835.16	481.07	0.17	-0.06	0.4
Prevalence	Djibouti	50-54 years	1.49	1.9	1.18	6.85	8.63	5.35	3.6	2.8	4.39
Prevalence	Dominica	50-54 years	0.4	0.56	0.29	0.73	0.99	0.54	0.81	0.39	1.23
Prevalence	Dominican Republic	50-54 years	30.94	40.04	23.86	96.97	125.71	75.16	2.13	1.54	2.72
Prevalence	Ecuador	50-54 years	80.6	101.34	63.88	252.56	320.09	196.75	2.13	1.59	2.67
Prevalence	Egypt	50-54 years	360.31	450.78	287.66	868.6	1087.31	694.81	1.41	1.02	1.8
Prevalence	El Salvador	50-54 years	56.25	70.57	44.62	108.94	141.54	82.18	0.94	0.58	1.29
Prevalence	Equatorial Guinea	50-54 years	1.92	2.48	1.49	6.03	7.9	4.66	2.13	1.54	2.73
Prevalence	Eritrea	50-54 years	12.35	16.11	9.26	34.13	42.18	27.14	1.76	1.26	2.26
Prevalence	Estonia	50-54 years	128.92	164.18	101.57	54.26	71.96	40.82	-0.58	-0.66	-0.5
Prevalence	Eswatini	50-54 years	2.45	3.06	1.93	3.92	5.06	3.02	0.6	0.32	0.89
Prevalence	Ethiopia	50-54 years	217.95	285.25	169.1	402.33	497.21	316.19	0.85	0.52	1.17
Prevalence	Fiji	50-54 years	6.37	8.02	4.86	10.91	13.8	8.33	0.71	0.41	1.02
Prevalence	Finland	50-54 years	807	1051.71	633.32	895.39	1175.34	701.96	0.11	-0.1	0.32
Prevalence	France	50-54 years	7497.56	9973.5	5845.35	11822.5	15834.8	9191.91	0.58	0.26	0.89
Prevalence	Gabon	50-54 years	5.81	7.6	4.44	11.68	14.93	9.19	1.01	0.63	1.39
Prevalence	Gambia	50-54 years	3.03	3.91	2.32	10.86	13.81	8.69	2.59	1.94	3.23
Prevalence	Georgia	50-54 years	183.16	234.37	145.57	141.89	174.41	112.37	-0.23	-0.35	-0.1
Prevalence	Germany	50-54 years	12056.1	15880.8	9298.22	12188.2	16512.9	9415.62	0.01	-0.19	0.22
Prevalence	Ghana	50-54 years	71.35	91.08	55.56	210.81	262.74	167.74	1.95	1.45	2.46
Prevalence	Greece	50-54 years	1419.26	1886.52	1104.8	1289.92	1695.89	985.1	-0.09	-0.27	0.09
Prevalence	Greenland	50-54 years	7.14	8.75	5.82	13.14	17.24	10.42	0.84	0.53	1.15
Prevalence	Grenada	50-54 years	0.38	0.51	0.28	1.27	1.68	0.94	2.31	1.61	3.02
Prevalence	Guam	50-54 years	1.56	1.96	1.22	3.03	3.93	2.31	0.95	0.59	1.3
Prevalence	Guatemala	50-54 years	81.86	104.13	64.28	235.17	296.79	185.47	1.87	1.38	2.37
Prevalence	Guinea	50-54 years	25.98	33.4	20.06	55.25	69.78	43.02	1.13	0.74	1.51
Prevalence	Guinea-Bissau	50-54 years	3.94	4.96	3.12	9	11.43	7.09	1.28	0.89	1.68
Prevalence	Guyana	50-54 years	3.43	4.37	2.66	8.08	10.26	6.33	1.35	0.94	1.77
Prevalence	Haiti	50-54 years	22.03	28.63	16.94	64.64	80.42	48.57	1.93	1.39	2.48
Prevalence	Honduras	50-54 years	37.95	48.54	29.83	119.51	152.51	94.99	2.15	1.6	2.7
Prevalence	Hungary	50-54 years	741.9	958.12	581.26	432.53	568.05	329.79	-0.42	-0.53	-0.31
Prevalence	Iceland	50-54 years	19.69	26.22	14.83	38.07	50.59	29.26	0.93	0.54	1.33
Prevalence	India	50-54 years	17450	22397.9	13765.2	40811.7	51720.4	32611.7	1.34	0.93	1.75
Prevalence	Indonesia	50-54 years	2591.72	3309.8	2052.24	4288.25	5313.4	3455.79	0.65	0.38	0.93
Prevalence	Iran (Islamic Republic of)	50-54 years	337.75	421.04	272.38	896.89	1106.32	714.65	1.66	1.24	2.08
Prevalence	Iraq	50-54 years	129.7	159.01	105.04	407.02	509.34	315.18	2.14	1.63	2.64
Prevalence	Ireland	50-54 years	278.28	369.96	217.17	613.32	798.76	476.49	1.2	0.78	1.63
Prevalence	Israel	50-54 years	273.67	363.87	211.69	700.31	934.37	516.56	1.56	1.03	2.09
Prevalence	Italy	50-54 years	7305.86	9674.87	5634.07	8074.43	10824.4	6214.66	0.11	-0.12	0.33
Prevalence	Jamaica	50-54 years	12.29	16.6	9.03	30.43	39.46	22.53	1.48	0.95	2
Prevalence	Japan	50-54 years	9560.32	12363.5	7325.76	9510.31	12216.1	7296.08	-0.01	-0.19	0.18
Prevalence	Jordan	50-54 years	23.12	29.03	17.92	125.91	161.16	96.49	4.45	3.47	5.42
Prevalence	Kazakhstan	50-54 years	420.73	539.87	333.65	480.76	613.24	377.14	0.14	-0.06	0.34
Prevalence	Kenya	50-54 years	78.84	100.04	61.57	233.89	292.79	183.12	1.97	1.45	2.48
Prevalence	Kiribati	50-54 years	0.39	0.47	0.3	0.81	0.99	0.65	1.1	0.77	1.43
Prevalence	Kuwait	50-54 years	10.3	12.83	8.17	72.94	91.89	56.99	6.08	4.89	7.27
Prevalence	Kyrgyzstan	50-54 years	73.5	93.41	58.62	80.42	100.25	63.83	0.09	-0.09	0.28
Prevalence	Lao People's Democratic Republic	50-54 years	21.71	27.61	16.8	67.02	83.93	53.68	2.09	1.56	2.62
Prevalence	Latvia	50-54 years	301.92	383.67	244.84	90.21	116.01	69.63	-0.7	-0.75	-0.65
Prevalence	Lebanon	50-54 years	29.7	38.37	23.01	74.86	97.18	57.01	1.52	1.04	2
Prevalence	Lesotho	50-54 years	7.48	9.58	5.81	6.87	8.81	5.32	-0.08	-0.25	0.09
Prevalence	Liberia	50-54 years	8.67	11.18	6.63	22.22	28.75	17.13	1.56	1.08	2.05
Prevalence	Libya	50-54 years	24.26	29.85	19.14	98.59	124.71	78.88	3.06	2.4	3.73
Prevalence	Lithuania	50-54 years	308.77	391.93	248.37	195.27	248.08	154.2	-0.37	-0.48	-0.26
Prevalence	Luxembourg	50-54 years	54.18	70.63	43.05	97.42	127.54	75.76	0.8	0.46	1.14
Prevalence	Madagascar	50-54 years	42.46	56.18	33.29	125.02	156.86	99.21	1.94	1.41	2.48
Prevalence	Malawi	50-54 years	33.52	43.69	26.2	70.69	89.34	55.17	1.11	0.73	1.49
Prevalence	Malaysia	50-54 years	114.26	143.3	88.83	329.68	433.64	251.67	1.89	1.35	2.42
Prevalence	Maldives	50-54 years	1.69	2.16	1.34	5.79	7.49	4.38	2.42	1.79	3.05
Prevalence	Mali	50-54 years	51.18	65.56	40.31	123.62	154.98	99.19	1.42	1	1.83
Prevalence	Malta	50-54 years	43.6	58.99	33.78	49.67	66.2	38.23	0.14	-0.1	0.37
Prevalence	Marshall Islands	50-54 years	0.18	0.22	0.14	0.59	0.73	0.47	2.35	1.81	2.9
Prevalence	Mauritania	50-54 years	8.37	11.05	6.43	22.14	28.24	16.96	1.65	1.14	2.15
Prevalence	Mauritius	50-54 years	6.22	8.04	4.62	16.21	20.69	12.47	1.61	1.11	2.1
Prevalence	Mexico	50-54 years	1649.84	2113.37	1298.03	2945.63	3743.78	2339.7	0.79	0.47	1.1
Prevalence	Micronesia (Federated States of)	50-54 years	0.48	0.58	0.38	1.22	1.51	0.96	1.55	1.15	1.95
Prevalence	Monaco	50-54 years	3.14	4.23	2.38	5.01	6.65	3.75	0.59	0.26	0.93
Prevalence	Mongolia	50-54 years	29.03	35.88	23.2	106.59	131.38	85.44	2.67	2.1	3.25
Prevalence	Montenegro	50-54 years	22.73	29.88	17.28	22.19	28.68	16.88	-0.02	-0.22	0.17
Prevalence	Morocco	50-54 years	276.1	339.92	225.47	780.4	980.1	628.11	1.83	1.38	2.27
Prevalence	Mozambique	50-54 years	66.86	84.4	52.17	117.39	150.63	91.12	0.76	0.44	1.07
Prevalence	Myanmar	50-54 years	298.46	366.56	237.49	854.71	1074.04	683.74	1.86	1.4	2.32
Prevalence	Namibia	50-54 years	4.59	5.77	3.61	11.45	14.62	8.8	1.5	1.06	1.94
Prevalence	Nauru	50-54 years	0.06	0.08	0.05	0.11	0.13	0.08	0.75	0.46	1.04
Prevalence	Nepal	50-54 years	462.11	563.33	370.6	1373.44	1652.68	1106.2	1.97	1.54	2.41
Prevalence	Netherlands	50-54 years	1091.63	1485.97	835.24	2445.17	3237.64	1882.12	1.24	0.77	1.71
Prevalence	New Zealand	50-54 years	259.16	334.48	197.42	521.95	667.61	407.12	1.01	0.64	1.39
Prevalence	Nicaragua	50-54 years	28.47	36.08	21.67	88.88	114.07	68.29	2.12	1.55	2.7
Prevalence	Niger	50-54 years	32.65	41.95	25	113.08	144.07	89.37	2.46	1.84	3.09
Prevalence	Nigeria	50-54 years	378.07	474.3	300.96	1260.15	1587.81	1000.75	2.33	1.78	2.89
Prevalence	Niue	50-54 years	0.03	0.04	0.02	0.03	0.04	0.02	0.01	-0.17	0.18
Prevalence	North Macedonia	50-54 years	48.98	62.76	38.22	73.78	94.97	57.71	0.51	0.23	0.78
Prevalence	Northern Mariana Islands	50-54 years	0.32	0.4	0.25	0.99	1.25	0.77	2.08	1.54	2.62
Prevalence	Norway	50-54 years	318.58	427.89	243.13	544.15	716.22	416.45	0.71	0.36	1.06
Prevalence	Oman	50-54 years	11.05	13.98	8.58	34.04	42.36	25.91	2.08	1.54	2.62
Prevalence	Pakistan	50-54 years	548.8	668.76	441.18	962.76	1173.61	779.98	0.75	0.49	1.01
Prevalence	Palau	50-54 years	0.2	0.25	0.15	0.66	0.83	0.53	2.33	1.76	2.91
Prevalence	Palestine	50-54 years	13.75	17.04	11.08	46.16	58.52	35.98	2.36	1.8	2.92
Prevalence	Panama	50-54 years	26.17	34.85	19.9	65.99	86.95	49.15	1.52	1	2.04
Prevalence	Papua New Guinea	50-54 years	58.23	73.82	44.87	266.22	336.27	209.19	3.57	2.77	4.38
Prevalence	Paraguay	50-54 years	58.08	74.65	44.48	109.14	136.18	85.07	0.88	0.54	1.21
Prevalence	Peru	50-54 years	135.08	174.09	104.05	464.73	592.35	350.5	2.44	1.8	3.09
Prevalence	Philippines	50-54 years	450.82	556.3	364.55	1098.31	1340.2	896.65	1.44	1.07	1.8
Prevalence	Poland	50-54 years	1439.74	1856.96	1122.64	1296.43	1717.56	995.92	-0.1	-0.27	0.07
Prevalence	Portugal	50-54 years	904.87	1168.25	708.24	1001.66	1368.6	749.97	0.11	-0.12	0.33
Prevalence	Puerto Rico	50-54 years	46.43	59.35	35.51	80.73	107.87	58.72	0.74	0.39	1.09
Prevalence	Qatar	50-54 years	1.29	1.64	0.99	16.04	20.51	11.78	11.42	9.07	13.77
Prevalence	Republic of Korea	50-54 years	4260.72	5450.65	3446.51	6967.06	9239.49	5352.83	0.64	0.33	0.94
Prevalence	Republic of Moldova	50-54 years	290.35	372.52	231.15	122.26	155.99	95.71	-0.58	-0.65	-0.5
Prevalence	Romania	50-54 years	1542.98	1938.24	1236.14	1180.38	1500.09	913.95	-0.24	-0.37	-0.1
Prevalence	Russian Federation	50-54 years	8303.87	10710.5	6487.33	6726.85	8704.98	5228.83	-0.19	-0.34	-0.04
Prevalence	Rwanda	50-54 years	27.68	35.65	21.05	69.02	85.1	55.01	1.49	1.06	1.93
Prevalence	Saint Kitts and Nevis	50-54 years	0.16	0.21	0.12	0.72	0.96	0.54	3.65	2.65	4.64
Prevalence	Saint Lucia	50-54 years	0.59	0.83	0.42	2.34	3.11	1.73	2.98	2.05	3.9
Prevalence	Saint Vincent and the Grenadines	50-54 years	0.45	0.59	0.33	1.14	1.53	0.85	1.55	1.01	2.1
Prevalence	Samoa	50-54 years	1.22	1.53	0.95	2.28	2.84	1.83	0.88	0.57	1.19
Prevalence	San Marino	50-54 years	1.99	2.7	1.53	4.86	6.46	3.7	1.44	0.93	1.94
Prevalence	Sao Tome and Principe	50-54 years	0.55	0.7	0.43	1.55	1.99	1.21	1.81	1.31	2.31
Prevalence	Saudi Arabia	50-54 years	292.29	358.3	236.56	1456.62	1873.45	1146.85	3.98	3.16	4.81
Prevalence	Senegal	50-54 years	32.19	41.3	24.79	92.03	116.79	71.7	1.86	1.34	2.38
Prevalence	Serbia	50-54 years	320.03	406.51	252.58	279.25	364.16	212.13	-0.13	-0.29	0.03
Prevalence	Seychelles	50-54 years	0.47	0.6	0.36	1.17	1.53	0.9	1.51	1.03	1.98
Prevalence	Sierra Leone	50-54 years	15.22	19.26	12.08	37.99	48.8	29.84	1.5	1.06	1.93
Prevalence	Singapore	50-54 years	155.94	198.37	120.89	450.84	589.5	340.81	1.89	1.34	2.44
Prevalence	Slovakia	50-54 years	274	348.74	216.99	287.25	374.12	217.79	0.05	-0.15	0.24
Prevalence	Slovenia	50-54 years	137.24	179.95	105.12	130.19	167.99	98.99	-0.05	-0.24	0.13
Prevalence	Solomon Islands	50-54 years	7.73	9.91	6.08	27.3	35.54	21.47	2.53	1.89	3.18
Prevalence	Somalia	50-54 years	24.6	30.86	19.33	50.59	62.88	41.08	1.06	0.72	1.39
Prevalence	South Africa	50-54 years	174.83	219.5	140.07	254.63	317.9	200.17	0.46	0.22	0.7
Prevalence	South Sudan	50-54 years	16.2	20.82	12.49	38.51	49.22	30.33	1.38	0.95	1.81
Prevalence	Spain	50-54 years	2382.03	3134.2	1812.44	6984.28	9249.71	5333.24	1.93	1.34	2.52
Prevalence	Sri Lanka	50-54 years	147.83	184.49	115.42	486.11	625.03	370.28	2.29	1.7	2.88
Prevalence	Sudan	50-54 years	112.33	139.6	91.93	293.35	362.81	233.02	1.61	1.2	2.02
Prevalence	Suriname	50-54 years	2.24	2.98	1.66	6.36	8.23	4.84	1.84	1.26	2.42
Prevalence	Sweden	50-54 years	760.78	1014.79	580.91	953.17	1249.76	730.16	0.25	0	0.51
Prevalence	Switzerland	50-54 years	1154.02	1511.76	887.6	1585.64	2070.29	1236.5	0.37	0.11	0.64
Prevalence	Syrian Arab Republic	50-54 years	97.44	122.81	75.36	322.56	411.99	253.65	2.31	1.73	2.89
Prevalence	Taiwan (Province of China)	50-54 years	392.87	503.4	305.98	465.13	619.6	343.06	0.18	-0.05	0.42
Prevalence	Tajikistan	50-54 years	64.13	80.73	52.02	114.83	140.15	92.76	0.79	0.51	1.07
Prevalence	Thailand	50-54 years	501.57	648.48	391.59	1587.85	2061.5	1228.6	2.17	1.57	2.76
Prevalence	Timor-Leste	50-54 years	3.41	4.13	2.71	8.69	10.81	6.88	1.55	1.15	1.95
Prevalence	Togo	50-54 years	14.68	19.32	11.34	48.21	60.21	38.17	2.28	1.69	2.88
Prevalence	Tokelau	50-54 years	0.02	0.02	0.01	0.02	0.02	0.02	0.26	0.05	0.47
Prevalence	Tonga	50-54 years	0.91	1.14	0.71	1.24	1.55	0.97	0.37	0.14	0.6
Prevalence	Trinidad and Tobago	50-54 years	7.54	9.95	5.75	13.89	18.55	10.23	0.84	0.46	1.23
Prevalence	Tunisia	50-54 years	68.94	86.62	54.48	182.23	232.11	142.43	1.64	1.19	2.1
Prevalence	Turkmenistan	50-54 years	31.87	40.21	25.05	56.41	69.76	44.34	0.77	0.47	1.07
Prevalence	Tuvalu	50-54 years	0.09	0.1	0.07	0.14	0.18	0.11	0.65	0.37	0.92
Prevalence	Türkiye	50-54 years	459.07	567.65	353.68	1209.16	1566.72	919.62	1.63	1.16	2.11
Prevalence	Uganda	50-54 years	48.6	62.69	37.21	158.71	201.58	125.53	2.27	1.67	2.86
Prevalence	Ukraine	50-54 years	4552.1	5926.13	3501.5	2084.1	2691.48	1599.72	-0.54	-0.63	-0.45
Prevalence	United Arab Emirates	50-54 years	6.44	7.98	5.22	84.75	103.6	67.72	12.16	10.13	14.18
Prevalence	United Kingdom	50-54 years	5153.9	6872.76	3973.64	9428.76	12649	7295.28	0.83	0.46	1.2
Prevalence	United Republic of Tanzania	50-54 years	110.47	140.63	85.07	303.33	386.24	232.8	1.75	1.25	2.25
Prevalence	United States of America	50-54 years	17782.2	24197.5	13483.4	48160.4	65884.7	36421.3	1.71	1.12	2.3
Prevalence	United States Virgin Islands	50-54 years	0.61	0.82	0.44	0.99	1.37	0.7	0.64	0.25	1.02
Prevalence	Uruguay	50-54 years	168.15	218.9	129.51	222.92	291.48	170.48	0.33	0.07	0.58
Prevalence	Uzbekistan	50-54 years	203.15	263.47	159.64	420.4	526.91	335.4	1.07	0.71	1.43
Prevalence	Vanuatu	50-54 years	0.75	0.98	0.6	2.47	3.04	2.01	2.28	1.73	2.82
Prevalence	Venezuela (Bolivarian Republic of)	50-54 years	224.39	290.7	176.07	531.33	684.8	411	1.37	0.93	1.81
Prevalence	Viet Nam	50-54 years	481.6	612.32	378.07	1682.97	2142.13	1293.34	2.49	1.87	3.12
Prevalence	Yemen	50-54 years	53.97	66.44	43.21	186.38	229.05	149.62	2.45	1.92	2.99
Prevalence	Zambia	50-54 years	31.72	40.89	24.74	84.08	105.3	65.6	1.65	1.18	2.12
Prevalence	Zimbabwe	50-54 years	28.8	37.08	22.03	46.68	59.34	36.49	0.62	0.32	0.92

## Sheet: Additional file 9
Prevalence rate
measure	location	age	val-1990	upper-1990	lower-1990	val-2021	upper-2021	lower-2021	val change rate	change_lower	change_upper
Prevalence	Spain	45-49 years	124.322	159.343	95.6279	215.806	268.196	169.59	0.735865	0.431818	1.03991
Prevalence	Cambodia	45-49 years	28.1895	34.3913	22.7059	41.2088	50.2798	33.8189	0.461848	0.247169	0.676527
Prevalence	Papua New Guinea	45-49 years	61.8467	76.685	49.9691	85.6346	103.815	68.9214	0.384627	0.174875	0.594379
Prevalence	Sri Lanka	45-49 years	28.0109	34.6104	22.3986	38.2402	47.8519	29.8227	0.365191	0.141555	0.588827
Prevalence	Cuba	45-49 years	22.3042	28.2168	16.7244	30.1101	38.5713	22.0535	0.349975	0.0907881	0.609161
Prevalence	United States Virgin Islands	45-49 years	11.2393	14.5238	8.48129	14.9706	19.2821	11.2684	0.331992	0.0741999	0.589784
Prevalence	Bhutan	45-49 years	31.6894	39.3209	25.1234	41.7216	50.9571	32.8259	0.316579	0.106947	0.526212
Prevalence	Bermuda	45-49 years	16.4472	20.8949	12.5353	21.1028	26.8838	15.7947	0.283061	0.0437727	0.522349
Prevalence	Thailand	45-49 years	22.7724	28.2766	18.1676	28.9336	35.8214	21.7798	0.270556	0.0573791	0.483733
Prevalence	Guyana	45-49 years	17.1309	21.4022	13.6007	21.66	26.9562	17.1931	0.264378	0.0577057	0.47105
Prevalence	Antigua and Barbuda	45-49 years	15.6084	19.8613	11.9669	19.7348	25.1198	14.7949	0.264371	0.0296586	0.499083
Prevalence	Lao People's Democratic Republic	45-49 years	19.8646	24.3674	16.1966	25.0413	31.7358	20.4071	0.260603	0.0639757	0.457231
Prevalence	Sao Tome and Principe	45-49 years	18.0217	22.018	14.6148	22.6681	27.6903	18.4061	0.257823	0.0716891	0.443957
Prevalence	Puerto Rico	45-49 years	27.319	34.6812	20.3889	34.3136	44.4491	25.6498	0.256037	0.0133095	0.498765
Prevalence	Solomon Islands	45-49 years	96.818	120.314	78.1818	120.972	148.299	99.1598	0.249474	0.0597276	0.43922
Prevalence	Saint Kitts and Nevis	45-49 years	15.3588	19.8568	11.9496	19.1839	24.1514	14.889	0.249046	0.0241501	0.473941
Prevalence	Nepal	45-49 years	119.1	145.672	96.4636	147.857	182.624	118.954	0.241453	0.0524557	0.43045
Prevalence	Dominican Republic	45-49 years	16.3851	20.6964	12.6824	19.9467	25.544	15.4951	0.217371	-0.000686746	0.435428
Prevalence	Barbados	45-49 years	16.0484	20.6977	12.2893	19.4518	24.9273	14.8298	0.212071	-0.0159816	0.440124
Prevalence	Georgia	45-49 years	63.9696	76.9818	52.0102	77.5144	94.302	63.5811	0.211737	0.0397783	0.383696
Prevalence	Grenada	45-49 years	16.1423	20.6142	12.4572	19.4892	24.8951	15.0746	0.207336	-0.0124555	0.427128
Prevalence	Dominica	45-49 years	15.4229	20.0703	11.7169	18.5769	23.7176	14.1759	0.204497	-0.024863	0.433857
Prevalence	Mauritius	45-49 years	19.5276	24.4594	15.5071	23.3883	29.5686	18.2711	0.197706	-0.00576898	0.401182
Prevalence	Haiti	45-49 years	12.8543	16.7049	10.0441	15.3857	18.7882	12.3981	0.196931	-0.00583912	0.399701
Prevalence	Uganda	45-49 years	14.0277	17.9541	11.14	16.7621	20.4815	13.4966	0.194923	-0.000167673	0.390014
Prevalence	Peru	45-49 years	24.9054	30.9566	19.6241	29.5374	37.1052	23.4769	0.185987	-0.010069	0.382044
Prevalence	Saint Vincent and the Grenadines	45-49 years	15.3938	19.9772	11.8688	18.2389	23.21	13.8248	0.184819	-0.0377462	0.407384
Prevalence	Saint Lucia	45-49 years	16.0244	20.9366	12.3208	18.8875	24.2386	14.4797	0.178672	-0.0455425	0.402887
Prevalence	Suriname	45-49 years	15.6641	20.0159	12.2937	18.4403	23.3965	14.345	0.177233	-0.0316898	0.386156
Prevalence	Viet Nam	45-49 years	23.6005	28.6756	18.8775	27.7625	34.9298	21.6092	0.17635	-0.0140534	0.366754
Prevalence	Netherlands	45-49 years	146.629	187.583	112.436	172.477	222.56	133.211	0.17628	-0.0423834	0.394942
Prevalence	Jamaica	45-49 years	18.3527	23.3589	14.142	21.5829	27.5266	16.5642	0.176009	-0.0382766	0.390295
Prevalence	Chile	45-49 years	130.142	162.014	103.801	153.021	191.191	118.921	0.175795	-0.0193181	0.370908
Prevalence	Timor-Leste	45-49 years	19.4221	23.5295	15.666	22.7464	27.5376	18.3371	0.171157	0.000173862	0.342139
Prevalence	Bahamas	45-49 years	15.673	20.1671	12.0192	18.3245	23.4894	13.9625	0.169176	-0.0501136	0.388466
Prevalence	Eritrea	45-49 years	14.1399	17.3362	11.2378	16.5071	20.1755	13.212	0.167413	-0.0122548	0.34708
Prevalence	Rwanda	45-49 years	15.2052	19.1111	12.1156	17.6939	21.8279	14.375	0.163678	-0.0214916	0.348847
Prevalence	Myanmar	45-49 years	25.3431	30.3637	20.846	29.4515	35.4239	23.6569	0.162112	-0.000444736	0.324669
Prevalence	Tuvalu	45-49 years	29.1618	36.523	23.127	33.7468	42.1786	26.9144	0.157224	-0.0330921	0.347541
Prevalence	Mongolia	45-49 years	68.0876	84.6707	55.3184	78.372	95.5061	64.6235	0.151047	-0.0204517	0.322546
Prevalence	Northern Mariana Islands	45-49 years	40.8893	50.6581	32.565	47.0555	58.3751	37.5397	0.150803	-0.0329685	0.334574
Prevalence	Belize	45-49 years	16.2726	21.2833	12.4391	18.6109	23.323	14.4711	0.143691	-0.0670255	0.354408
Prevalence	Andorra	45-49 years	325.357	410.431	255.837	370.314	460.713	295.148	0.138177	-0.0512558	0.32761
Prevalence	Morocco	45-49 years	48.062	58.4894	39.4543	54.5522	66.2956	43.9104	0.135039	-0.0300915	0.30017
Prevalence	Belarus	45-49 years	106.952	130.759	84.6058	120.717	154.936	94.2413	0.128706	-0.0620746	0.319487
Prevalence	Cook Islands	45-49 years	40.7373	50.0866	32.3065	45.8737	58.1111	35.5013	0.126086	-0.063034	0.315207
Prevalence	Liberia	45-49 years	16.244	20.0095	12.8116	18.2379	22.6213	14.6342	0.122751	-0.0556897	0.301191
Prevalence	Democratic Republic of the Congo	45-49 years	15.6902	19.6957	12.6198	17.5781	21.6355	14.1446	0.120322	-0.0570051	0.297649
Prevalence	Bolivia (Plurinational State of)	45-49 years	29.1361	35.6639	23.4376	32.6112	39.225	25.894	0.119268	-0.0480017	0.286538
Prevalence	Mauritania	45-49 years	15.9491	19.9424	12.8264	17.7692	21.8556	14.2012	0.114114	-0.0621519	0.290379
Prevalence	Tokelau	45-49 years	33.4322	40.6397	26.4367	37.2375	45.7229	29.9881	0.113823	-0.0564307	0.284076
Prevalence	United Kingdom	45-49 years	185.469	234.039	145.462	205.261	260.776	161.139	0.106713	-0.0855407	0.298966
Prevalence	Burkina Faso	45-49 years	17.0361	21.3029	13.756	18.766	22.9654	15.2526	0.101544	-0.068265	0.271353
Prevalence	Afghanistan	45-49 years	24.049	28.9123	19.8324	26.4852	31.4661	21.457	0.101298	-0.0487813	0.251378
Prevalence	Lebanon	45-49 years	32.3409	40.3655	25.547	35.5815	45.1039	26.6573	0.100199	-0.0939897	0.294389
Prevalence	Angola	45-49 years	14.8774	18.9006	11.9067	16.354	20.1425	13.223	0.0992507	-0.0781061	0.276608
Prevalence	Bahrain	45-49 years	30.7486	37.671	24.7785	33.8	42.6478	25.2316	0.099238	-0.0870464	0.285522
Prevalence	United States of America	45-49 years	161.135	206.192	124.773	177.018	232.631	133.31	0.0985687	-0.113035	0.310172
Prevalence	Syrian Arab Republic	45-49 years	47.2196	57.5367	38.4072	51.8025	64.1207	41.7237	0.0970533	-0.0687628	0.262869
Prevalence	Türkiye	45-49 years	32.5986	40.4726	25.5028	35.7062	45.4044	27.4334	0.0953293	-0.0950444	0.285703
Prevalence	Niger	45-49 years	18.9398	23.0807	15.1356	20.7175	25.3324	16.8052	0.0938604	-0.0701335	0.257854
Prevalence	Ecuador	45-49 years	32.0184	39.2761	25.6542	35.0104	43.8403	27.6693	0.0934435	-0.0817219	0.268609
Prevalence	Micronesia (Federated States of)	45-49 years	29.821	36.327	23.9492	32.472	39.9907	25.9241	0.0888972	-0.0777569	0.255551
Prevalence	Qatar	45-49 years	30.3521	37.4751	23.8669	33.0293	42.6379	24.7486	0.0882066	-0.10698	0.283393
Prevalence	San Marino	45-49 years	167.707	214.919	131.229	181.954	232.188	140.863	0.0849548	-0.110939	0.280848
Prevalence	Congo	45-49 years	14.5487	18.7883	11.4515	15.7355	19.238	12.5922	0.081573	-0.0999188	0.263065
Prevalence	Gambia	45-49 years	17.3521	21.7525	13.945	18.7492	22.667	15.076	0.0805123	-0.086328	0.247353
Prevalence	Belgium	45-49 years	288.377	366.899	224.006	311.083	401.405	245.441	0.0787362	-0.115245	0.272717
Prevalence	Mali	45-49 years	19.9937	24.6855	16.1374	21.5609	26.7175	17.3989	0.0783832	-0.0888582	0.245625
Prevalence	Côte d'Ivoire	45-49 years	16.2271	20.3038	13.0076	17.4897	21.6266	14.0693	0.0778089	-0.0936521	0.24927
Prevalence	Senegal	45-49 years	17.5788	21.6165	14.0091	18.9454	23.2947	15.2767	0.0777456	-0.0886742	0.244165
Prevalence	Malaysia	45-49 years	21.6657	27.1354	16.9379	23.2545	28.8053	17.7199	0.0733333	-0.110094	0.256761
Prevalence	Nauru	45-49 years	34.436	42.138	27.3454	36.9311	44.9565	29.0658	0.0724557	-0.0938852	0.238797
Prevalence	Zambia	45-49 years	16.7244	20.7287	13.3284	17.9317	22.0753	14.2632	0.0721893	-0.0976547	0.242033
Prevalence	Singapore	45-49 years	137.026	170.903	108.48	146.571	188.43	110.473	0.069653	-0.121437	0.260743
Prevalence	China	45-49 years	54.25	65.728	43.8574	58.0085	71.3894	46.3199	0.0692812	-0.0919327	0.230495
Prevalence	Burundi	45-49 years	16.3943	20.1998	13.1129	17.526	21.2284	14.1075	0.0690322	-0.0927548	0.230819
Prevalence	Palau	45-49 years	51.4374	62.4267	41.3187	54.9829	67.7196	44.8854	0.0689279	-0.0902769	0.228133
Prevalence	Ireland	45-49 years	190.089	241.875	147.004	202.784	259.365	160.182	0.0667877	-0.123382	0.256958
Prevalence	Sierra Leone	45-49 years	16.3278	20.3435	13.2272	17.3915	21.3189	14.1603	0.065148	-0.0977446	0.228041
Prevalence	Guinea-Bissau	45-49 years	16.3328	20.0121	13.2008	17.3456	21.4757	13.9028	0.0620118	-0.101559	0.225582
Prevalence	Benin	45-49 years	17.4677	21.2615	13.9646	18.4807	22.7393	14.8321	0.0579913	-0.103399	0.219381
Prevalence	Marshall Islands	45-49 years	30.5167	37.5858	24.3545	32.1642	39.925	25.2818	0.0539866	-0.115052	0.223025
Prevalence	Yemen	45-49 years	27.9344	34.4679	22.6571	29.3949	35.7112	24.251	0.052282	-0.102103	0.206667
Prevalence	Monaco	45-49 years	166.454	214.674	127.985	175.093	222.129	134.408	0.0519039	-0.142015	0.245823
Prevalence	Egypt	45-49 years	28.8694	35.5639	23.4043	30.3361	36.7743	24.352	0.0508034	-0.106666	0.208273
Prevalence	Comoros	45-49 years	16.0668	19.6094	12.8495	16.8727	21.0037	13.7239	0.0501582	-0.111288	0.211604
Prevalence	Samoa	45-49 years	34.7667	42.6599	26.9082	36.4997	45.3226	29.0644	0.0498468	-0.120314	0.220007
Prevalence	Bangladesh	45-49 years	35.9768	46.0116	28.6124	37.7627	49.5921	29.0544	0.0496391	-0.145238	0.244516
Prevalence	Oman	45-49 years	35.2871	44.2939	27.482	36.9212	46.6135	28.8624	0.0463078	-0.134356	0.226972
Prevalence	Equatorial Guinea	45-49 years	14.513	17.9345	11.4382	15.1328	18.8956	11.8441	0.0427056	-0.129164	0.214575
Prevalence	Uruguay	45-49 years	125.054	156.125	98.9357	129.827	162.879	103.074	0.0381684	-0.133741	0.210078
Prevalence	Iceland	45-49 years	193.158	253.558	147.154	200.381	254.069	156.259	0.0373967	-0.157383	0.232177
Prevalence	Sudan	45-49 years	30.6495	37.6243	25.239	31.7241	38.0213	25.7316	0.0350596	-0.112751	0.18287
Prevalence	Kazakhstan	45-49 years	58.8771	71.0911	47.7051	60.5417	74.7969	49.0618	0.0282734	-0.124335	0.180881
Prevalence	Tunisia	45-49 years	34.3301	43.5028	27.4212	35.2598	45.1101	27.4942	0.0270817	-0.15236	0.206523
Prevalence	Israel	45-49 years	165.484	205.361	128.4	169.877	216.015	129.472	0.0265484	-0.154092	0.207189
Prevalence	Croatia	45-49 years	77.8007	97.9409	59.7361	79.842	100.257	62.5194	0.0262387	-0.152194	0.204671
Prevalence	Albania	45-49 years	62.7673	76.9915	49.7951	64.2869	79.6531	50.9557	0.0242099	-0.138331	0.186751
Prevalence	Bosnia and Herzegovina	45-49 years	62.8024	78.0991	49.423	64.2649	79.7812	50.8544	0.0232876	-0.144085	0.19066
Prevalence	Australia	45-49 years	171.33	215.34	132.79	175.247	219.785	134.65	0.0228628	-0.155673	0.201399
Prevalence	United Republic of Tanzania	45-49 years	17.7722	21.8722	14.0461	18.1755	22.3774	14.6396	0.0226912	-0.137105	0.182487
Prevalence	Malawi	45-49 years	15.9376	19.8096	12.6478	16.2895	20.2027	13.1822	0.0220766	-0.140267	0.18442
Prevalence	Maldives	45-49 years	31.3509	39.0088	25.0029	31.9071	40.1925	24.8801	0.0177416	-0.152486	0.187969
Prevalence	Bulgaria	45-49 years	90.129	110.509	72.317	91.2676	112.963	74.2568	0.0126336	-0.142237	0.167504
Prevalence	North Macedonia	45-49 years	63.9915	80.5192	50.7459	64.7295	83.4048	50.9583	0.0115321	-0.164948	0.188012
Prevalence	Niue	45-49 years	36.2639	45.3213	28.5824	36.5001	45.0328	29.0259	0.00651295	-0.156967	0.169993
Prevalence	Argentina	45-49 years	115.398	145.692	91.4841	116.094	146.723	90.7175	0.00603366	-0.166772	0.17884
Prevalence	Ghana	45-49 years	18.7477	23.0586	15.0166	18.8209	23.4355	15.4879	0.00390499	-0.150249	0.158059
Prevalence	United Arab Emirates	45-49 years	43.07	52.3917	35.2101	43.0824	53.2458	34.3806	0.000288132	-0.150866	0.151442
Prevalence	Guinea	45-49 years	16.7991	20.9705	13.5505	16.7987	20.6209	13.6925	-1.97e-05	-0.154178	0.154138
Prevalence	Trinidad and Tobago	45-49 years	18.8457	23.9548	14.6065	18.8164	24.2197	14.5652	-0.00155178	-0.183327	0.180224
Prevalence	Russian Federation	45-49 years	98.478	122.688	79.6444	98.088	121.498	77.5107	-0.00396033	-0.163077	0.155157
Prevalence	Cabo Verde	45-49 years	18.1067	22.3734	14.6108	18.0292	22.5457	14.3772	-0.00428226	-0.162721	0.154157
Prevalence	Togo	45-49 years	17.9602	21.9593	14.4531	17.8663	21.7556	14.5055	-0.00522968	-0.153057	0.142598
Prevalence	Cameroon	45-49 years	18.2357	22.3089	14.8021	18.1124	22.682	14.3787	-0.00676341	-0.162876	0.149349
Prevalence	Jordan	45-49 years	32.8353	40.7338	26.11	32.5855	40.5776	25.5458	-0.00760588	-0.169937	0.154725
Prevalence	Chad	45-49 years	16.2144	19.9031	12.9852	16.0594	19.8484	13.0854	-0.00956124	-0.161028	0.141906
Prevalence	Madagascar	45-49 years	16.2888	20.0297	13.1588	16.1256	19.8624	13.0462	-0.0100193	-0.16083	0.140792
Prevalence	Somalia	45-49 years	14.783	18.5067	11.6721	14.6165	18.0566	11.9325	-0.0112667	-0.16864	0.146107
Prevalence	Canada	45-49 years	148.433	192.891	112.951	146.294	193.185	110.126	-0.0144084	-0.211162	0.182345
Prevalence	Tonga	45-49 years	35.7384	44.3768	27.9777	35.1546	43.0223	27.834	-0.0163358	-0.174488	0.141817
Prevalence	Kiribati	45-49 years	25.4345	31.9377	20.2072	25.007	30.4572	20.3283	-0.0168086	-0.170762	0.137145
Prevalence	Serbia	45-49 years	66.1993	80.553	53.1124	64.7459	82.3165	50.7279	-0.0219542	-0.181685	0.137776
Prevalence	Namibia	45-49 years	14.9753	18.6318	11.8307	14.6381	18.2521	11.6081	-0.0225185	-0.182626	0.137589
Prevalence	Libya	45-49 years	34.3168	42.6206	27.3527	33.5065	41.804	26.7197	-0.0236133	-0.181266	0.134039
Prevalence	France	45-49 years	251.304	318.984	195.987	245.227	313.444	191.447	-0.0241833	-0.197909	0.149543
Prevalence	Gabon	45-49 years	17.3839	21.4203	13.8291	16.8997	20.6511	13.3347	-0.0278551	-0.180351	0.124641
Prevalence	Algeria	45-49 years	38.3819	46.9415	30.4892	37.3091	46.4595	29.6597	-0.0279519	-0.182113	0.126209
Prevalence	Germany	45-49 years	207.814	265.401	162.14	201.631	264.22	158.309	-0.0297545	-0.20872	0.149211
Prevalence	Palestine	45-49 years	36.2302	44.4402	29.2713	34.7997	43.0764	27.7826	-0.0394835	-0.188214	0.109247
Prevalence	Norway	45-49 years	173.748	220.588	134.563	165.284	206.778	128.595	-0.0487176	-0.214891	0.117456
Prevalence	Botswana	45-49 years	17.0464	21.7218	13.5237	16.2039	20.1473	12.7653	-0.0494212	-0.210061	0.111219
Prevalence	Kenya	45-49 years	16.7493	20.7424	13.4451	15.9047	19.4617	12.8926	-0.0504236	-0.195849	0.0950015
Prevalence	Djibouti	45-49 years	16.9412	20.9966	13.6579	16.0347	19.7265	12.909	-0.0535085	-0.200063	0.0930461
Prevalence	Cyprus	45-49 years	211.29	260.25	170.864	199.894	252.929	157.549	-0.0539338	-0.207836	0.0999684
Prevalence	India	45-49 years	72.7651	87.2547	59.2917	68.6689	82.5397	56.4377	-0.0562933	-0.18642	0.0738333
Prevalence	Seychelles	45-49 years	21.872	26.7275	17.4409	20.4709	25.6069	16.3527	-0.0640561	-0.212134	0.0840219
Prevalence	Malta	45-49 years	228.448	288.14	178.548	213.763	273.308	168.535	-0.0642811	-0.227992	0.0994301
Prevalence	Saudi Arabia	45-49 years	134.291	164.492	110.565	124.641	155.134	99.3366	-0.0718569	-0.214247	0.070533
Prevalence	Central African Republic	45-49 years	13.3925	16.9556	10.5904	12.4138	15.6371	10.0493	-0.0730766	-0.227863	0.08171
Prevalence	Vanuatu	45-49 years	30.6965	38.2963	24.432	28.394	34.2476	23.3998	-0.075009	-0.2146	0.0645821
Prevalence	Montenegro	45-49 years	74.1999	94.1043	57.2276	68.5793	86.8197	53.4402	-0.075749	-0.239764	0.0882663
Prevalence	Fiji	45-49 years	35.4118	44.7209	26.8458	32.5993	41.0876	25.5443	-0.0794207	-0.242486	0.0836442
Prevalence	Finland	45-49 years	293.98	374.669	234.228	270.274	344.494	212.227	-0.0806365	-0.241032	0.0797591
Prevalence	Denmark	45-49 years	197.342	249.758	154.402	181.355	229.075	140.595	-0.0810087	-0.241988	0.0799711
Prevalence	Brunei Darussalam	45-49 years	152.671	187.479	123.691	140.064	172.76	113.568	-0.0825759	-0.221659	0.0565069
Prevalence	New Zealand	45-49 years	205.561	258.423	159.59	187.61	230.982	149.307	-0.0873282	-0.238339	0.0636829
Prevalence	American Samoa	45-49 years	38.549	47.6112	30.3951	35.1161	44.1585	27.3944	-0.0890528	-0.240968	0.0628625
Prevalence	Nigeria	45-49 years	19.7692	23.9276	16.0057	17.9376	21.9796	14.5474	-0.092648	-0.226069	0.0407726
Prevalence	Honduras	45-49 years	38.025	47.2434	29.88	34.3329	42.911	26.814	-0.0970954	-0.247842	0.053651
Prevalence	Sweden	45-49 years	182.14	229.114	139.855	164.026	209.177	125.205	-0.0994489	-0.262258	0.0633599
Prevalence	South Sudan	45-49 years	16.2642	19.9452	12.7221	14.5655	18.0864	11.7856	-0.104445	-0.246082	0.0371912
Prevalence	Luxembourg	45-49 years	240.264	306.886	190.309	214.726	270.02	169.361	-0.106293	-0.260108	0.0475222
Prevalence	Azerbaijan	45-49 years	36.6645	45.6805	29.3811	32.7581	41.8774	26.0715	-0.106545	-0.25608	0.0429901
Prevalence	Guam	45-49 years	43.2852	53.7656	34.6495	38.427	47.7048	29.5499	-0.112238	-0.258701	0.0342248
Prevalence	Ethiopia	45-49 years	18.0166	22.3751	14.4394	15.9516	19.2536	12.8887	-0.114618	-0.248854	0.0196178
Prevalence	Switzerland	45-49 years	286.753	360.623	225.969	253.193	323.172	198.895	-0.117033	-0.27004	0.0359737
Prevalence	Philippines	45-49 years	29.1664	34.928	23.731	25.6175	30.5149	21.1458	-0.121676	-0.24048	-0.00287302
Prevalence	Nicaragua	45-49 years	37.3758	47.0292	28.9663	32.7874	41.5619	24.2162	-0.122764	-0.283116	0.0375884
Prevalence	Brazil	45-49 years	70.1458	84.4834	57.273	61.442	73.8281	49.6143	-0.124083	-0.247645	-0.000520447
Prevalence	Austria	45-49 years	240.804	306.596	192.162	208.984	265.74	163.204	-0.132142	-0.283364	0.0190803
Prevalence	Japan	45-49 years	144.258	179.865	110.475	125.109	156.668	97.5574	-0.132744	-0.281913	0.0164249
Prevalence	El Salvador	45-49 years	39.3559	48.4804	31.5647	34.0818	42.2481	26.0588	-0.134012	-0.275532	0.00750886
Prevalence	Guatemala	45-49 years	45.0281	55.62	37.1051	38.8796	47.8015	30.7965	-0.136548	-0.268777	-0.00431913
Prevalence	Zimbabwe	45-49 years	14.2935	17.7486	11.3521	12.1159	15.1373	9.82456	-0.152349	-0.287829	-0.0168698
Prevalence	Greenland	45-49 years	338.398	409.658	278.889	284.015	351.468	225.412	-0.160708	-0.286708	-0.034708
Prevalence	Iran (Islamic Republic of)	45-49 years	30.0961	36.1651	24.5976	25.146	30.7799	20.2457	-0.164475	-0.285653	-0.0432982
Prevalence	Slovenia	45-49 years	122.583	153.762	96.4039	101.585	128.617	79.0866	-0.171298	-0.314159	-0.0284376
Prevalence	Iraq	45-49 years	42.9886	52.1928	35.2187	35.3853	43.5445	27.2198	-0.176867	-0.304378	-0.0493566
Prevalence	Turkmenistan	45-49 years	37.3838	46.237	29.9469	30.4707	37.4375	24.1633	-0.184924	-0.313042	-0.0568055
Prevalence	Eswatini	45-49 years	15.6607	19.5527	12.5178	12.7245	16.3897	10.0941	-0.187485	-0.325999	-0.0489716
Prevalence	Panama	45-49 years	38.968	48.6547	31.2508	31.6114	40.084	23.6896	-0.188785	-0.330422	-0.047148
Prevalence	Portugal	45-49 years	152.601	192.257	122.148	123.743	159.484	93.0895	-0.189112	-0.335231	-0.0429931
Prevalence	Uzbekistan	45-49 years	41.0717	51.3109	33.1841	33.2804	41.5765	26.7571	-0.189699	-0.319296	-0.0601027
Prevalence	Mozambique	45-49 years	20.1088	24.5071	15.9784	16.261	20.1284	13.0316	-0.19135	-0.316891	-0.0658089
Prevalence	Kuwait	45-49 years	50.8894	63.9144	40.8829	41.0999	52.8043	31.5697	-0.192369	-0.33388	-0.050858
Prevalence	Costa Rica	45-49 years	41.7701	52.2178	32.3958	33.5845	43.6132	25.2122	-0.195969	-0.344641	-0.0472971
Prevalence	Venezuela (Bolivarian Republic of)	45-49 years	47.0223	58.7426	37.9295	37.682	47.1167	28.9433	-0.198635	-0.332456	-0.0648141
Prevalence	Italy	45-49 years	221.689	280.185	173.546	173.658	217.261	138.72	-0.216658	-0.348599	-0.0847166
Prevalence	Greece	45-49 years	248.328	314.106	193.693	185.838	231.275	146.496	-0.251646	-0.378744	-0.124547
Prevalence	Slovakia	45-49 years	125.018	156.632	98.6843	93.5246	122.625	72.2137	-0.251909	-0.387578	-0.11624
Prevalence	Lithuania	45-49 years	158.244	199.077	125.178	117.778	151.949	90.7277	-0.255722	-0.388395	-0.123049
Prevalence	Lesotho	45-49 years	16.1576	19.7819	12.9124	12.0122	15.1241	9.54401	-0.25656	-0.375989	-0.137131
Prevalence	Czechia	45-49 years	99.1799	122.98	78.5429	73.1144	92.509	57.226	-0.26281	-0.386646	-0.138974
Prevalence	Colombia	45-49 years	45.1871	56.3789	35.8264	32.9336	41.2265	25.3509	-0.271174	-0.394396	-0.147952
Prevalence	Poland	45-49 years	92.1258	113.309	74.6874	66.1101	80.4713	52.2566	-0.282393	-0.39191	-0.172877
Prevalence	Democratic People's Republic of Korea	45-49 years	27.7401	33.6729	21.9925	19.8144	24.8029	15.7253	-0.285713	-0.399095	-0.172331
Prevalence	Republic of Korea	45-49 years	243.445	292.99	200.537	172.882	218.679	134.495	-0.289854	-0.401725	-0.177983
Prevalence	Tajikistan	45-49 years	53.4344	64.702	43.8461	37.6465	46.3066	29.8075	-0.295464	-0.400941	-0.189987
Prevalence	Paraguay	45-49 years	65.7555	83.5002	51.1329	45.684	59.7152	36.044	-0.305245	-0.431911	-0.178579
Prevalence	Indonesia	45-49 years	43.0817	52.0208	35.3936	29.6862	35.5827	24.1525	-0.310934	-0.406764	-0.215103
Prevalence	Pakistan	45-49 years	27.1546	33.2358	22.1569	18.6606	22.528	15.074	-0.3128	-0.412896	-0.212704
Prevalence	Romania	45-49 years	131.707	161.905	106.568	89.1595	111.528	70.3188	-0.323047	-0.430915	-0.215179
Prevalence	Kyrgyzstan	45-49 years	52.085	62.9435	42.6948	33.0472	41.4056	26.3187	-0.365514	-0.462569	-0.268459
Prevalence	Mexico	45-49 years	72.6826	87.5991	59.6318	44.8841	53.9723	36.3734	-0.382464	-0.469008	-0.295921
Prevalence	Ukraine	45-49 years	141.232	178.144	109.289	86.8233	110.396	67.9134	-0.385242	-0.493566	-0.276917
Prevalence	South Africa	45-49 years	18.4856	22.8987	14.879	11.258	14.4303	8.96679	-0.390988	-0.492119	-0.289856
Prevalence	Hungary	45-49 years	123.452	152.91	96.3597	72.5063	93.0852	56.1751	-0.412674	-0.515279	-0.310069
Prevalence	Estonia	45-49 years	149.469	184.681	117.318	79.8374	102.225	61.5037	-0.465859	-0.558603	-0.373115
Prevalence	Republic of Moldova	45-49 years	121.076	151.389	96.595	63.3017	77.252	51.4424	-0.477173	-0.558416	-0.39593
Prevalence	Taiwan (Province of China)	45-49 years	53.1182	66.8204	42.4456	26.6294	34.3959	19.5645	-0.498677	-0.590967	-0.406388
Prevalence	Armenia	45-49 years	65.418	79.11	53.6618	31.1449	40.2003	24.2226	-0.523909	-0.602102	-0.445715
Prevalence	Latvia	45-49 years	191.4	237.525	152.251	84.6281	107.137	65.5265	-0.557847	-0.632687	-0.483006

## Sheet: Additional file 10
Prevalence rate
measure	location	age	val-1990	upper-1990	lower-1990	val-2021	upper-2021	lower-2021	val change rate	change_lower	change_upper
Prevalence	Afghanistan	50-54 years	30.77	37.77	24.84	34.49	41.97	27.83	0.12	-0.05	0.29
Prevalence	Albania	50-54 years	92.78	120.55	72.28	95.87	124.44	74.15	0.03	-0.16	0.23
Prevalence	Algeria	50-54 years	54.26	66.91	43.65	54.28	67.25	41.63	0	-0.16	0.16
Prevalence	American Samoa	50-54 years	55.94	70.96	43.2	52.73	66.41	41.51	-0.06	-0.22	0.11
Prevalence	Andorra	50-54 years	679.86	875.8	540.93	810.09	1055.41	631	0.19	-0.03	0.41
Prevalence	Angola	50-54 years	27.77	35.42	21.96	31.53	39.76	24.79	0.14	-0.06	0.33
Prevalence	Antigua and Barbuda	50-54 years	30.21	41.48	21.8	36.59	50.16	26.77	0.21	-0.07	0.49
Prevalence	Argentina	50-54 years	182.41	234.22	142.88	185.11	245.51	142.15	0.01	-0.18	0.21
Prevalence	Armenia	50-54 years	106.12	131.91	84.76	51.19	65.67	39.01	-0.52	-0.6	-0.43
Prevalence	Australia	50-54 years	282.24	378.74	214.8	309.01	405.75	236.42	0.09	-0.13	0.32
Prevalence	Austria	50-54 years	481.59	643.67	374.53	402.65	537.73	309.02	-0.16	-0.33	0.01
Prevalence	Azerbaijan	50-54 years	53.52	67.99	42.79	48.95	62.17	38.66	-0.09	-0.24	0.07
Prevalence	Bahamas	50-54 years	29.59	39.43	22.05	33.68	45.27	26.08	0.14	-0.1	0.38
Prevalence	Bahrain	50-54 years	42.49	55.02	33.21	48.71	63.78	35.84	0.15	-0.08	0.37
Prevalence	Bangladesh	50-54 years	47.66	61.22	37.35	50.54	63.85	38.91	0.06	-0.13	0.25
Prevalence	Barbados	50-54 years	30.07	40.98	22.37	36.5	49.94	26.71	0.21	-0.06	0.49
Prevalence	Belarus	50-54 years	166.22	208.87	128.4	185.09	234.74	146.03	0.11	-0.08	0.31
Prevalence	Belgium	50-54 years	563.91	726.44	451.09	717.42	940.03	559.9	0.27	0.04	0.51
Prevalence	Belize	50-54 years	29.93	40.64	22.02	34.48	45.75	26.03	0.15	-0.1	0.4
Prevalence	Benin	50-54 years	32.67	41.17	25.93	34.92	44.43	27.62	0.07	-0.11	0.25
Prevalence	Bermuda	50-54 years	31.8	44.7	23.04	41.61	56.08	29.95	0.31	0	0.62
Prevalence	Bhutan	50-54 years	47.96	60.21	38.05	71.3	90.64	56.02	0.49	0.23	0.74
Prevalence	Bolivia (Plurinational State of)	50-54 years	48.19	60.88	38.53	57.2	70.68	45.38	0.19	-0.01	0.38
Prevalence	Bosnia and Herzegovina	50-54 years	91.96	117.8	71.41	94.6	123.79	72.19	0.03	-0.17	0.22
Prevalence	Botswana	50-54 years	28.74	36.96	22.39	28.32	36.34	21.3	-0.01	-0.2	0.17
Prevalence	Brazil	50-54 years	109.35	139.12	86.29	103.8	131.87	82.14	-0.05	-0.22	0.11
Prevalence	Brunei Darussalam	50-54 years	247.33	315.33	197.24	238.69	303.81	189.18	-0.03	-0.2	0.13
Prevalence	Bulgaria	50-54 years	131.36	163.92	101.93	138.84	176.18	108.66	0.06	-0.13	0.24
Prevalence	Burkina Faso	50-54 years	32.89	42.27	25.71	36.21	45.38	28.55	0.1	-0.09	0.29
Prevalence	Burundi	50-54 years	30.94	39.02	23.95	31.99	39.6	25.61	0.03	-0.14	0.21
Prevalence	Cabo Verde	50-54 years	31.26	40.11	24.35	31.66	40.2	24.57	0.01	-0.17	0.19
Prevalence	Cambodia	50-54 years	50.82	63.4	40.44	78.4	99.27	62.53	0.54	0.29	0.8
Prevalence	Cameroon	50-54 years	35.29	45.02	28.02	35.03	44.76	27.04	-0.01	-0.18	0.17
Prevalence	Canada	50-54 years	307.01	424.02	226.19	323.62	453.23	241.34	0.05	-0.19	0.3
Prevalence	Central African Republic	50-54 years	26.09	33.17	20.15	23.94	30.74	19.08	-0.08	-0.25	0.08
Prevalence	Chad	50-54 years	29.74	37.34	22.98	30.04	36.71	23.84	0.01	-0.16	0.18
Prevalence	Chile	50-54 years	206.04	263.47	161.87	262.01	354.5	203.27	0.27	0.03	0.52
Prevalence	China	50-54 years	91.86	117.21	71.7	99.97	131.39	76.49	0.09	-0.12	0.29
Prevalence	Colombia	50-54 years	81.26	104.84	63.06	59.48	76.89	44.7	-0.27	-0.41	-0.13
Prevalence	Comoros	50-54 years	28.14	34.89	22.08	30.5	37.79	24.05	0.08	-0.09	0.26
Prevalence	Congo	50-54 years	29.71	38.19	22.12	31.23	40.46	24.3	0.05	-0.15	0.25
Prevalence	Cook Islands	50-54 years	61.63	80.16	46.39	70.91	94.24	52.23	0.15	-0.09	0.39
Prevalence	Costa Rica	50-54 years	73.57	96.9	55.92	61.16	82.48	44.44	-0.17	-0.35	0.01
Prevalence	Croatia	50-54 years	129.05	166.78	98.97	133.14	175.29	101.25	0.03	-0.17	0.23
Prevalence	Cuba	50-54 years	48.07	64.67	35.91	66.07	86.48	48.87	0.37	0.08	0.66
Prevalence	Cyprus	50-54 years	393.88	499.88	313.63	368.89	485.02	283.64	-0.06	-0.24	0.11
Prevalence	Czechia	50-54 years	173.52	222.95	139.38	118.25	155.14	90.03	-0.32	-0.45	-0.19
Prevalence	Côte d'Ivoire	50-54 years	29.9	37.85	23.16	32.39	40.97	25.69	0.08	-0.1	0.27
Prevalence	Democratic People's Republic of Korea	50-54 years	48.1	60.37	37	33.93	41.76	26.82	-0.29	-0.41	-0.18
Prevalence	Democratic Republic of the Congo	50-54 years	30.7	39.79	23.68	35.2	45.2	27.81	0.15	-0.06	0.36
Prevalence	Denmark	50-54 years	380.91	498.62	291.6	316.72	419.69	241.75	-0.17	-0.33	0
Prevalence	Djibouti	50-54 years	29.8	37.99	23.54	30.21	38.07	23.61	0.01	-0.16	0.19
Prevalence	Dominica	50-54 years	28.72	40.01	20.76	33.13	45.34	24.72	0.15	-0.12	0.42
Prevalence	Dominican Republic	50-54 years	29.26	37.86	22.57	35.73	46.32	27.69	0.22	-0.01	0.45
Prevalence	Ecuador	50-54 years	53.72	67.55	42.58	58.97	74.73	45.94	0.1	-0.09	0.29
Prevalence	Egypt	50-54 years	39.64	49.59	31.64	42.73	53.5	34.18	0.08	-0.1	0.25
Prevalence	El Salvador	50-54 years	67.89	85.18	53.85	62.73	81.5	47.32	-0.08	-0.24	0.09
Prevalence	Equatorial Guinea	50-54 years	27.54	35.46	21.29	29.64	38.85	22.9	0.08	-0.13	0.28
Prevalence	Eritrea	50-54 years	25.06	32.68	18.79	31	38.31	24.65	0.24	0.01	0.46
Prevalence	Estonia	50-54 years	236.39	301.05	186.24	127.71	169.36	96.08	-0.46	-0.56	-0.36
Prevalence	Eswatini	50-54 years	25.15	31.45	19.82	21.07	27.19	16.2	-0.16	-0.31	-0.01
Prevalence	Ethiopia	50-54 years	34.64	45.34	26.88	30.53	37.73	23.99	-0.12	-0.28	0.04
Prevalence	Fiji	50-54 years	49.84	62.71	38.02	46.95	59.37	35.85	-0.06	-0.23	0.11
Prevalence	Finland	50-54 years	581.37	757.67	456.25	535.35	702.74	419.7	-0.08	-0.25	0.09
Prevalence	France	50-54 years	504.14	670.62	393.04	532.96	713.84	414.37	0.06	-0.15	0.27
Prevalence	Gabon	50-54 years	35.12	45.95	26.87	32.54	41.62	25.61	-0.07	-0.25	0.1
Prevalence	Gambia	50-54 years	32.4	41.8	24.79	37.26	47.37	29.8	0.15	-0.06	0.36
Prevalence	Georgia	50-54 years	95.72	122.48	76.08	122.61	150.71	97.1	0.28	0.07	0.49
Prevalence	Germany	50-54 years	398.83	525.36	307.6	389.42	527.59	300.83	-0.02	-0.22	0.18
Prevalence	Ghana	50-54 years	35.92	45.85	27.97	35.13	43.79	27.96	-0.02	-0.19	0.15
Prevalence	Greece	50-54 years	433.52	576.25	337.47	324.34	426.42	247.7	-0.25	-0.4	-0.1
Prevalence	Greenland	50-54 years	724.04	887.73	590.09	647.78	849.98	513.85	-0.11	-0.26	0.05
Prevalence	Grenada	50-54 years	29.62	39.38	21.54	35.93	47.4	26.6	0.21	-0.05	0.47
Prevalence	Guam	50-54 years	67	84.52	52.57	59.41	77.06	45.26	-0.11	-0.28	0.05
Prevalence	Guatemala	50-54 years	76.99	97.93	60.46	74.27	93.73	58.57	-0.04	-0.2	0.13
Prevalence	Guinea	50-54 years	30.72	39.5	23.73	31.79	40.14	24.75	0.03	-0.15	0.22
Prevalence	Guinea-Bissau	50-54 years	30.53	38.47	24.14	33.26	42.25	26.21	0.09	-0.1	0.28
Prevalence	Guyana	50-54 years	31.74	40.37	24.55	41.19	52.31	32.28	0.3	0.07	0.53
Prevalence	Haiti	50-54 years	22.58	29.33	17.36	26.33	32.76	19.79	0.17	-0.05	0.38
Prevalence	Honduras	50-54 years	62.72	80.22	49.3	61.67	78.7	49.02	-0.02	-0.19	0.16
Prevalence	Hungary	50-54 years	231.38	298.81	181.28	124.97	164.13	95.29	-0.46	-0.56	-0.36
Prevalence	Iceland	50-54 years	382.54	509.35	288.03	369.33	490.84	283.86	-0.03	-0.23	0.16
Prevalence	India	50-54 years	126.64	162.55	99.9	122.22	154.89	97.66	-0.03	-0.2	0.13
Prevalence	Indonesia	50-54 years	77.39	98.83	61.28	52.32	64.82	42.16	-0.32	-0.44	-0.21
Prevalence	Iran (Islamic Republic of)	50-54 years	44.83	55.89	36.15	38.14	47.05	30.39	-0.15	-0.28	-0.01
Prevalence	Iraq	50-54 years	58.69	71.94	47.53	50.45	63.13	39.07	-0.14	-0.28	0
Prevalence	Ireland	50-54 years	359.89	478.45	280.86	377.93	492.19	293.61	0.05	-0.15	0.25
Prevalence	Israel	50-54 years	279.31	371.38	216.06	292.54	390.32	215.78	0.05	-0.17	0.27
Prevalence	Italy	50-54 years	393.11	520.58	303.16	325.57	436.45	250.58	-0.17	-0.34	0
Prevalence	Jamaica	50-54 years	33.76	45.6	24.8	39.13	50.74	28.97	0.16	-0.09	0.4
Prevalence	Japan	50-54 years	230.72	298.37	176.79	204.26	262.37	156.7	-0.11	-0.28	0.05
Prevalence	Jordan	50-54 years	47.3	59.39	36.66	47.55	60.86	36.44	0.01	-0.18	0.19
Prevalence	Kazakhstan	50-54 years	90.16	115.69	71.5	92.17	117.57	72.31	0.02	-0.16	0.2
Prevalence	Kenya	50-54 years	31.82	40.37	24.85	31.32	39.2	24.52	-0.02	-0.19	0.15
Prevalence	Kiribati	50-54 years	33.64	41.31	26.1	34.18	41.68	27.6	0.02	-0.14	0.17
Prevalence	Kuwait	50-54 years	65.06	81.07	51.65	57.62	72.59	45.02	-0.11	-0.26	0.03
Prevalence	Kyrgyzstan	50-54 years	79.98	101.65	63.79	50.51	62.97	40.1	-0.37	-0.47	-0.26
Prevalence	Lao People's Democratic Republic	50-54 years	32.83	41.76	25.41	43.01	53.87	34.45	0.31	0.09	0.53
Prevalence	Latvia	50-54 years	314.44	399.58	255	135.1	173.74	104.27	-0.57	-0.65	-0.49
Prevalence	Lebanon	50-54 years	45.33	58.57	35.11	51.84	67.3	39.48	0.14	-0.07	0.36
Prevalence	Lesotho	50-54 years	25.56	32.72	19.86	21.22	27.22	16.42	-0.17	-0.32	-0.02
Prevalence	Liberia	50-54 years	31.18	40.2	23.82	34.72	44.93	26.77	0.11	-0.1	0.32
Prevalence	Libya	50-54 years	49.4	60.79	38.97	48.59	61.47	38.88	-0.02	-0.18	0.14
Prevalence	Lithuania	50-54 years	258.06	327.57	207.58	186.51	236.96	147.29	-0.28	-0.4	-0.15
Prevalence	Luxembourg	50-54 years	480.09	625.9	381.51	420.23	550.13	326.78	-0.12	-0.29	0.04
Prevalence	Madagascar	50-54 years	27.86	36.86	21.84	28.24	35.43	22.41	0.01	-0.17	0.2
Prevalence	Malawi	50-54 years	28.93	37.72	22.62	29.45	37.22	22.98	0.02	-0.17	0.2
Prevalence	Malaysia	50-54 years	37.94	47.58	29.5	43.48	57.19	33.19	0.15	-0.07	0.36
Prevalence	Maldives	50-54 years	55.2	70.33	43.66	59.6	77.12	45.14	0.08	-0.12	0.28
Prevalence	Mali	50-54 years	41.42	53.05	32.62	44.29	55.53	35.54	0.07	-0.11	0.25
Prevalence	Malta	50-54 years	436.53	590.63	338.29	389.17	518.67	299.52	-0.11	-0.29	0.08
Prevalence	Marshall Islands	50-54 years	43.6	54.49	34.2	48.19	59.11	38.22	0.11	-0.07	0.28
Prevalence	Mauritania	50-54 years	31.38	41.42	24.11	33.45	42.66	25.63	0.07	-0.14	0.27
Prevalence	Mauritius	50-54 years	31.12	40.26	23.14	37.42	47.74	28.78	0.2	-0.03	0.43
Prevalence	Mexico	50-54 years	129.33	165.67	101.75	77.98	99.11	61.94	-0.4	-0.5	-0.29
Prevalence	Micronesia (Federated States of)	50-54 years	41.93	51.24	33.44	48.88	60.47	38.72	0.17	-0.02	0.35
Prevalence	Monaco	50-54 years	298.94	402.7	226.32	312.62	414.96	234.03	0.05	-0.17	0.27
Prevalence	Mongolia	50-54 years	103.03	127.37	82.35	119.82	147.68	96.05	0.16	-0.02	0.34
Prevalence	Montenegro	50-54 years	119.24	156.74	90.65	109	140.88	82.93	-0.09	-0.26	0.09
Prevalence	Morocco	50-54 years	68.76	84.65	56.15	79.51	99.86	63.99	0.16	-0.02	0.34
Prevalence	Mozambique	50-54 years	32.55	41.08	25.39	28.98	37.18	22.49	-0.11	-0.27	0.05
Prevalence	Myanmar	50-54 years	43.29	53.17	34.45	53.48	67.2	42.78	0.24	0.04	0.43
Prevalence	Namibia	50-54 years	24.78	31.2	19.51	24.27	30.99	18.66	-0.02	-0.19	0.15
Prevalence	Nauru	50-54 years	49.76	61.98	38.51	55.8	68.16	43.22	0.12	-0.06	0.31
Prevalence	Nepal	50-54 years	160.23	195.33	128.5	200.64	241.44	161.6	0.25	0.07	0.44
Prevalence	Netherlands	50-54 years	284.02	386.63	217.32	384.78	509.49	296.18	0.35	0.07	0.64
Prevalence	New Zealand	50-54 years	335.42	432.92	255.51	310.21	396.78	241.97	-0.08	-0.25	0.1
Prevalence	Nicaragua	50-54 years	62.09	78.69	47.27	58.49	75.07	44.94	-0.06	-0.23	0.12
Prevalence	Niger	50-54 years	38.12	48.98	29.19	41.29	52.6	32.63	0.08	-0.11	0.28
Prevalence	Nigeria	50-54 years	35.96	45.11	28.62	34.36	43.3	27.29	-0.04	-0.2	0.12
Prevalence	Niue	50-54 years	52.59	65.89	40.19	55.38	69.43	43.14	0.05	-0.13	0.24
Prevalence	North Macedonia	50-54 years	92.41	118.42	72.11	97.25	125.17	76.07	0.05	-0.14	0.24
Prevalence	Northern Mariana Islands	50-54 years	62.75	78.93	48.69	75.6	95.75	59.06	0.2	-0.01	0.41
Prevalence	Norway	50-54 years	322.17	432.71	245.87	297.59	391.7	227.75	-0.08	-0.26	0.11
Prevalence	Oman	50-54 years	59.19	74.87	45.95	60.76	75.6	46.25	0.03	-0.15	0.21
Prevalence	Pakistan	50-54 years	34.72	42.31	27.91	24.24	29.55	19.64	-0.3	-0.41	-0.2
Prevalence	Palau	50-54 years	83.46	106.85	64.65	90.7	113.2	72.15	0.09	-0.1	0.27
Prevalence	Palestine	50-54 years	52.24	64.73	42.07	52.1	66.06	40.61	0	-0.17	0.16
Prevalence	Panama	50-54 years	66.64	88.74	50.67	57.19	75.36	42.6	-0.14	-0.32	0.04
Prevalence	Papua New Guinea	50-54 years	103.85	131.66	80.03	146.69	185.28	115.26	0.41	0.16	0.66
Prevalence	Paraguay	50-54 years	97.37	125.16	74.58	69.69	86.95	54.32	-0.28	-0.41	-0.16
Prevalence	Peru	50-54 years	40.21	51.82	30.97	50.18	63.96	37.85	0.25	0.01	0.48
Prevalence	Philippines	50-54 years	46.81	57.76	37.85	42.07	51.34	34.35	-0.1	-0.24	0.03
Prevalence	Poland	50-54 years	142.7	184.06	111.27	111.36	147.54	85.55	-0.22	-0.37	-0.07
Prevalence	Portugal	50-54 years	295.93	382.06	231.62	246.79	337.19	184.78	-0.17	-0.34	0
Prevalence	Puerto Rico	50-54 years	53.07	67.85	40.6	70.42	94.09	51.22	0.33	0.06	0.6
Prevalence	Qatar	50-54 years	42.78	54.38	32.82	49.41	63.19	36.29	0.15	-0.06	0.37
Prevalence	Republic of Korea	50-54 years	413.98	529.6	334.87	312.97	415.06	240.46	-0.24	-0.38	-0.1
Prevalence	Republic of Moldova	50-54 years	220.24	282.57	175.33	103.01	131.42	80.64	-0.53	-0.61	-0.45
Prevalence	Romania	50-54 years	204.7	257.14	164	150.69	191.5	116.68	-0.26	-0.39	-0.14
Prevalence	Russian Federation	50-54 years	147.45	190.19	115.2	143.61	185.84	111.63	-0.03	-0.21	0.15
Prevalence	Rwanda	50-54 years	28.72	36.99	21.85	32.22	39.72	25.68	0.12	-0.07	0.32
Prevalence	Saint Kitts and Nevis	50-54 years	27.52	37.27	20.65	34.81	46.26	26.07	0.26	-0.01	0.53
Prevalence	Saint Lucia	50-54 years	29.34	41.44	21.04	35.19	46.89	26.07	0.2	-0.08	0.48
Prevalence	Saint Vincent and the Grenadines	50-54 years	28.74	38.02	21.14	33.28	44.54	24.68	0.16	-0.09	0.41
Prevalence	Samoa	50-54 years	50.07	62.87	39.03	55.38	68.97	44.39	0.11	-0.08	0.29
Prevalence	San Marino	50-54 years	300.81	407.49	231.37	327.52	435.71	249.33	0.09	-0.14	0.32
Prevalence	Sao Tome and Principe	50-54 years	32.03	40.73	24.85	41.52	53.17	32.51	0.3	0.06	0.53
Prevalence	Saudi Arabia	50-54 years	196.6	241	159.12	200.69	258.12	158.01	0.02	-0.15	0.19
Prevalence	Senegal	50-54 years	33.6	43.11	25.88	37.21	47.22	28.99	0.11	-0.09	0.31
Prevalence	Serbia	50-54 years	102.11	129.71	80.59	100.81	131.47	76.58	-0.01	-0.2	0.17
Prevalence	Seychelles	50-54 years	35.82	45.63	27.24	34.35	44.93	26.45	-0.04	-0.22	0.14
Prevalence	Sierra Leone	50-54 years	29.92	37.86	23.73	33.24	42.69	26.1	0.11	-0.08	0.31
Prevalence	Singapore	50-54 years	219.41	279.11	170.08	236.87	309.72	179.06	0.08	-0.12	0.28
Prevalence	Slovakia	50-54 years	208.28	265.09	164.95	166.06	216.28	125.9	-0.2	-0.35	-0.05
Prevalence	Slovenia	50-54 years	237.2	311.01	181.68	179.84	232.07	136.75	-0.24	-0.39	-0.09
Prevalence	Solomon Islands	50-54 years	179.72	230.47	141.48	222.96	290.32	175.34	0.24	0.01	0.47
Prevalence	Somalia	50-54 years	25.15	31.54	19.76	25.52	31.73	20.73	0.02	-0.15	0.18
Prevalence	South Africa	50-54 years	28.06	35.22	22.48	18.3	22.85	14.39	-0.35	-0.46	-0.24
Prevalence	South Sudan	50-54 years	27.57	35.44	21.26	25.67	32.82	20.22	-0.07	-0.24	0.1
Prevalence	Spain	50-54 years	236.4	311.05	179.87	387.11	512.67	295.6	0.64	0.31	0.97
Prevalence	Sri Lanka	50-54 years	46.82	58.43	36.56	70.38	90.49	53.61	0.5	0.23	0.77
Prevalence	Sudan	50-54 years	43.05	53.5	35.23	45.01	55.67	35.76	0.05	-0.12	0.21
Prevalence	Suriname	50-54 years	28.67	38.11	21.19	33.64	43.55	25.59	0.17	-0.06	0.41
Prevalence	Sweden	50-54 years	329.24	439.16	251.39	292.64	383.7	224.17	-0.11	-0.29	0.07
Prevalence	Switzerland	50-54 years	584.61	765.83	449.65	489.15	638.66	381.45	-0.16	-0.32	0
Prevalence	Syrian Arab Republic	50-54 years	63.3	79.78	48.95	72.25	92.28	56.81	0.14	-0.06	0.34
Prevalence	Taiwan (Province of China)	50-54 years	92.72	118.8	72.21	51.03	67.98	37.64	-0.45	-0.56	-0.34
Prevalence	Tajikistan	50-54 years	76.48	96.28	62.04	55.21	67.39	44.61	-0.28	-0.39	-0.17
Prevalence	Thailand	50-54 years	42.05	54.36	32.83	54.74	71.07	42.35	0.3	0.06	0.55
Prevalence	Timor-Leste	50-54 years	32.45	39.39	25.83	41.03	51.05	32.51	0.26	0.07	0.46
Prevalence	Togo	50-54 years	34.24	45.06	26.45	33.26	41.54	26.34	-0.03	-0.2	0.15
Prevalence	Tokelau	50-54 years	47.9	59.67	38.07	57.11	71.21	44.56	0.19	-0.01	0.39
Prevalence	Tonga	50-54 years	52.82	66.39	41.2	53.34	66.5	41.85	0.01	-0.16	0.18
Prevalence	Trinidad and Tobago	50-54 years	35.18	46.41	26.81	34.15	45.59	25.14	-0.03	-0.23	0.17
Prevalence	Tunisia	50-54 years	49.37	62.04	39.02	51.19	65.2	40.01	0.04	-0.14	0.22
Prevalence	Turkmenistan	50-54 years	54.68	69	42.98	44.29	54.77	34.81	-0.19	-0.33	-0.05
Prevalence	Tuvalu	50-54 years	41.68	51.32	32.73	50.63	63.55	39.23	0.21	0.01	0.42
Prevalence	Türkiye	50-54 years	44.86	55.46	34.56	52.85	68.48	40.2	0.18	-0.04	0.39
Prevalence	Uganda	50-54 years	24.53	31.64	18.78	30.14	38.28	23.84	0.23	0.01	0.45
Prevalence	Ukraine	50-54 years	216.89	282.35	166.83	132.58	171.22	101.77	-0.39	-0.51	-0.27
Prevalence	United Arab Emirates	50-54 years	60.19	74.55	48.73	60.33	73.75	48.21	0	-0.15	0.16
Prevalence	United Kingdom	50-54 years	335.69	447.65	258.82	396.51	531.93	306.79	0.18	-0.06	0.42
Prevalence	United Republic of Tanzania	50-54 years	32.83	41.8	25.28	34.13	43.45	26.19	0.04	-0.15	0.23
Prevalence	United States of America	50-54 years	301.55	410.34	228.65	452.91	619.59	342.51	0.5	0.17	0.83
Prevalence	United States Virgin Islands	50-54 years	22.3	30.13	16.37	30.03	41.58	21.37	0.35	0.03	0.66
Prevalence	Uruguay	50-54 years	202.54	263.67	156	213.02	278.53	162.91	0.05	-0.15	0.26
Prevalence	Uzbekistan	50-54 years	60.8	78.86	47.78	48.93	61.33	39.04	-0.2	-0.34	-0.05
Prevalence	Vanuatu	50-54 years	42.16	54.64	33.54	42.09	51.82	34.31	0	-0.17	0.16
Prevalence	Venezuela (Bolivarian Republic of)	50-54 years	79.34	102.78	62.25	64.85	83.59	50.17	-0.18	-0.33	-0.03
Prevalence	Viet Nam	50-54 years	44.29	56.31	34.77	55.74	70.95	42.84	0.26	0.03	0.48
Prevalence	Yemen	50-54 years	38.39	47.26	30.73	41.93	51.53	33.66	0.09	-0.08	0.26
Prevalence	Zambia	50-54 years	33	42.54	25.74	35.45	44.4	27.66	0.07	-0.12	0.26
Prevalence	Zimbabwe	50-54 years	22.71	29.24	17.37	19.74	25.1	15.43	-0.13	-0.29	0.03

[truncated: 8 more sheets: Additional file 11, Additional file 12, Additional file 13, Additional file 14, Additional file 15, Additional file 16, Additional file 17, Additional file 18]
